# Supplementary material for: Two conserved amino acids differentiate the biology of high‐risk and low‐risk HPV E5 proteins
Source: J Med Virol. 2022 May 14;94(9):4565–75. doi: 10.1002/jmv.27829 (PMC9283228; doi:10.1002/jmv.27829)
Supplement: Supplementary file 1 — Supporting information. [file JMV-94-4565-s002.xls]

## Sheet: Sheet1
Sequence Code	Accession #	Primary Sequence Name	Sequence Description	P-value	Fold Change	Intensity1	Intensity2
A_23_P113952	AY227436	drug-sensitive protein 1	Homo sapiens drug-sensitive protein 1 mRNA, complete cds.	7.00649e-45	326.086	46.585	14009
A_24_P938342	AF264621	LOC57398	uncharacterized gastric protein YA42P	0	105.035	34.005	3640.8
A_24_P934729	AF264627	LOC57400	uncharacterized gastric protein YC12P	0	49.0862	11.5646	567.619
A_23_P17053	NM_019618	IL1F9	interleukin 1 family, member 9	4e-05	33.4542	11.8681	384.071
A_23_P81898	NM_006398	UBD	ubiquitin D	3.14576e-06	15.3414	12.9023	175.269
A_23_P74001	NM_005621	S100A12	S100 calcium binding protein A12	5.15096e-06	14.619	13.9066	235.327
A_23_P214079	NM_003122	SPINK1	serine peptidase inhibitor, Kazal type 1	4.36958e-06	13.0839	12.0311	132.789
A_23_P2920	NM_001085	SERPINA3	Homo sapiens serpin peptidase inhibitor, clade A (alpha-1 antiproteinase, antitrypsin), member 3 (SERPINA3), mRNA.	1.14932e-19	11.934	18.9382	230.665
A_23_P153320	NM_000201	ICAM1	intercellular adhesion molecule 1 (CD54), human rhinovirus receptor	0	10.5531	29.8527	309.266
A_23_P125278	NM_005409	CXCL11	chemokine (C-X-C motif) ligand 11	1.60818e-28	9.75771	13.361	126.989
A_24_P750070	AF100640	MB2	Homo sapiens metastasis related protein (MB2) mRNA, partial cds.	0	9.58008	15.2429	146.304
DCP_22_2		DCP_22_2		0	9.24918	5774.27	53308.2
DCP_22_0		DCP_22_0		0	9.23055	7842.34	72009.3
(+)E1A_r60_a22				0	9.20572	8132.92	74577.3
A_23_P129925	NM_152270	SLFN11	schlafen family member 11	1.93549e-14	8.94215	37.0241	331.075
A_24_P920715		A_24_P920715	Unknown	9.97725e-43	8.84933	13.5443	114.306
A_23_P50508	NM_003706	PLA2G4C	phospholipase A2, group IVC (cytosolic, calcium-independent)	2.10233e-23	8.79147	52.9302	472.427
A_32_P74409	BC052560	LOC387763	hypothetical LOC387763	6.10028e-25	8.78389	49.3441	456.412
A_32_P24832	NM_020190	OLFML3	olfactomedin-like 3	8.41891e-17	8.67279	13.3273	109.761
DCP_22_4		DCP_22_4		0	8.64615	2885.26	24886.5
A_23_P40174	NM_004994	MMP9	matrix metallopeptidase 9 (gelatinase B, 92kDa gelatinase, 92kDa type IV collagenase)	5.65548e-21	8.52545	5624.5	45734.6
DCP_22_6		DCP_22_6		0	8.40748	1261.94	10537.5
DCP_22_7		DCP_22_7		0	8.35525	397.752	3319.66
A_23_P218675	NM_080733	WFDC2	Homo sapiens WAP four-disulfide core domain 2 (WFDC2), transcript variant 3, mRNA [NM_080733]	2.06439e-09	7.8982	15.2071	115.473
A_23_P389371	NM_054031	MRGPRX3	MAS-related GPR, member X3	9e-05	7.88792	13.093	103.277
A_23_P133408	NM_000758	CSF2	colony stimulating factor 2 (granulocyte-macrophage)	4.39006e-13	7.77665	81.3216	683.947
A_24_P20607	NM_005409	CXCL11	chemokine (C-X-C motif) ligand 11	0.00043	6.90955	11.3765	78.6066
A_23_P139434	NM_006248	PRB2	proline-rich protein BstNI subfamily 2	3.7746e-12	6.88223	13.7802	97.4813
A_32_P7721	BC048264	LOC283666	hypothetical protein LOC283666	7.53517e-10	6.80851	15.2239	106.617
A_23_P17826	NM_000343	SLC5A1	solute carrier family 5 (sodium/glucose cotransporter), member 1	0	6.76509	44.9528	305.231
A_23_P300220	NM_145008	YPEL4	yippee-like 4 (Drosophila)	4.65652e-20	6.67881	22.0727	147.673
A_23_P82814	NM_058229	FBXO32	F-box protein 32	1.84066e-34	6.54962	129.517	887.616
A_23_P163306	NM_032866	CGNL1	cingulin-like 1	2.99639e-24	6.29203	13.0416	79.7023
A_23_P122127	NM_001465	FYB	FYN binding protein (FYB-120/130)	5.41869e-08	6.28204	19.3196	119.699
A_24_P329795	NM_007021	C10orf10	chromosome 10 open reading frame 10	1.97773e-32	6.10841	134.14	844.383
A_24_P201702	NM_005127	CLEC2B	C-type lectin domain family 2, member B	2.69271e-07	5.91638	12.6667	66.4604
A_23_P376488	NM_000594	TNF	tumor necrosis factor (TNF superfamily, member 2)	0	5.75586	134.109	802.152
A_32_P228438		THC2408099	Q6IQD8 (Q6IQD8) Zgc:56665 protein, partial (12%) [THC2408099]	2.93921e-06	5.68845	12.6312	64.622
A_23_P85503	NM_020393	PGLYRP4	peptidoglycan recognition protein 4	6e-05	5.6039	12.2608	64.5425
A_24_P597242		A_24_P597242	Unknown	1.16937e-16	5.49302	12.2619	67.816
A_23_P122216	NM_002317	LOX	lysyl oxidase	1.22029e-18	5.35793	32.3839	164.692
A_23_P64873	NM_001920	DCN	decorin	5.33533e-34	5.30189	607.464	3586.21
A_32_P123701	AY927488	C3	Homo sapiens mRNA sequence.	0.00033	5.28951	11.624	58.7351
A_23_P123060	NM_002214	ITGB8	integrin, beta 8	2e-05	5.2353	30.4846	162.948
A_24_P595223	AK098753	C22orf35	chromosome 22 open reading frame 35	9.92679e-22	5.12288	11.9337	60.9149
A_32_P181638	NM_147147	BVES	blood vessel epicardial substance	1.07547e-06	5.07918	13.3186	67.5031
A_24_P11506	NM_003937	KYNU	kynureninase (L-kynurenine hydrolase)	3.53066e-06	5.00675	45.6941	241.123
A_24_P859859		THC2266672	1305349A cystic fibrosis antigen. {Homo sapiens;} , complete [THC2266672]	2.30418e-09	4.99994	90.9461	531.856
A_23_P93348	NM_002341	LTB	lymphotoxin beta (TNF superfamily, member 3)	0	4.86986	408.202	1999.57
A_23_P143461	AJ457067	KRTAP19-1	keratin associated protein 19-1	9.03759e-07	4.75655	12.5007	56.6048
A_23_P107064	NM_003985	TNK1	tyrosine kinase, non-receptor, 1	1.09791e-19	4.46069	18.9329	84.806
A_32_P214860		A_32_P214860	Unknown	0.00029	4.44075	27.5382	127.29
A_23_P134426	NM_001005340	GPNMB	glycoprotein (transmembrane) nmb	0	4.41111	645.832	2848.79
A_23_P418274	NM_182504	WBSCR28	Williams-Beuren syndrome chromosome region 28	1.539e-12	4.38354	13.3538	59.4741
A_32_P91773	AA970543	SOD2	Superoxide dismutase 2, mitochondrial	3.26353e-06	4.32127	43.2026	208.372
A_23_P101407	NM_000064	C3	complement component 3	1.98705e-12	4.30656	655.21	3203.37
A_32_P126023	BM978417	TNFSF10	Tumor necrosis factor (ligand) superfamily, member 10	5.10002e-09	4.29416	15.0038	61.0829
A_23_P215634	NM_001013398	IGFBP3	insulin-like growth factor binding protein 3	7e-05	4.26381	18.0389	89.5265
A_23_P208158	NM_001392	DTNA	dystrobrevin, alpha	5.46982e-08	4.1847	15.7118	69.0923
A_23_P80048	NR_001442	FER1L4	Homo sapiens fer-1-like 4 (C. elegans) (FER1L4) on chromosome 20.	1.77978e-15	4.10326	35.6153	146.789
A_23_P154986	NM_013430	GGT1	gamma-glutamyltransferase 1	1e-05	4.04139	23.4224	85.0353
A_23_P85008	NM_000898	MAOB	monoamine oxidase B	2.82676e-10	3.99539	15.7183	62.1706
A_32_P1036	BU735310	TncRNA	Trophoblast-derived noncoding RNA	0.00028	3.99308	12.6729	46.7928
A_23_P121253	NM_003810	TNFSF10	tumor necrosis factor (ligand) superfamily, member 10	0	3.97198	323.456	1281.69
A_23_P104188	NM_004433	ELF3	E74-like factor 3 (ets domain transcription factor, epithelial-specific )	3.08509e-13	3.95436	38.664	146.001
A_24_P28722	NM_080657	RSAD2	radical S-adenosyl methionine domain containing 2	1.06457e-12	3.89002	115.318	458.398
A_32_P189781		THC2355280	Q8V7I6 (Q8V7I6) ORF4, partial (6%) [THC2355280]	0	3.87023	556.891	2153.99
A_23_P15146	NM_001012631	IL32	interleukin 32	2.78739e-10	3.85849	73.9102	293.037
A_23_P201156	NM_021189	CADM3	cell adhesion molecule 3	3.74654e-08	3.85706	16.9171	63.0524
A_23_P92499	NM_003264	TLR2	toll-like receptor 2	4.05498e-30	3.84804	280.483	1152.91
A_23_P518	NM_024626	VTCN1	V-set domain containing T cell activation inhibitor 1	1.39619e-06	3.82091	12.2033	46.5745
A_23_P14853	NM_002344	LTK	leukocyte tyrosine kinase	5.90536e-22	3.81767	24.0831	92.3312
A_23_P169873	NR_002720	TRPC2	Homo sapiens transient receptor potential cation channel, subfamily C, member 2 (TRPC2) on chromosome 11.	2.42544e-25	3.72654	22.6763	84.8687
A_23_P33927	AF334945	FKSG43	FKSG43 gene	7.64628e-07	3.72583	14.1273	51.3572
A_23_P118894	NM_024320	ATAD4	ATPase family, AAA domain containing 4	8e-05	3.71315	24.5054	86.366
A_32_P101379	AK094786	TMEM132B	KIAA1906 protein	4.72078e-08	3.69622	14.3722	52.2912
A_23_P160920	NM_005764	PDZK1IP1	PDZK1 interacting protein 1	4e-05	3.69421	52.3707	217.344
A_24_P316965	NM_080657	RSAD2	radical S-adenosyl methionine domain containing 2	1.23878e-10	3.68294	12.677	45.8553
A_24_P109644	AF229166	LOC220077	docking protein 1-like protein	3.34715e-07	3.67518	26.5769	101.304
A_32_P105712	NM_006322	TUBGCP3	tubulin, gamma complex associated protein 3	6.76773e-15	3.67256	38.5008	140.825
A_23_P421423	NM_006291	TNFAIP2	tumor necrosis factor, alpha-induced protein 2	0	3.67254	588.946	2227.07
A_24_P226108	NM_019027	RBM47	RNA binding motif protein 47	0.0003	3.65627	12.5337	40.5951
A_24_P863363		A_24_P863363	Unknown	2.38783e-13	3.65237	19.0083	70.1654
A_23_P394304	NM_005764	PDZK1IP1	PDZK1 interacting protein 1	1.8507e-09	3.64583	42.3493	159.226
A_23_P56898	NM_003937	KYNU	kynureninase (L-kynurenine hydrolase)	4.51698e-19	3.55274	947.592	3294.32
A_23_P421483	BC005008	CEACAM6	carcinoembryonic antigen-related cell adhesion molecule 6 (non-specific cross reacting antigen)	0.00016	3.5114	99.2471	362.449
A_24_P82240	NM_002762	PRM2	protamine 2	1.16396e-13	3.5079	12.321	43.2614
(+)E1A_r60_a97				0	3.50776	724.457	2529.66
A_23_P99044	NM_033448	KRT71	keratin 71	7.40604e-09	3.4993	22.6153	78.7971
A_32_P52153		A_32_P52153	Unknown	0	3.49484	217.284	765.498
A_32_P14178	AK125910	LPAL2	lipoprotein, Lp(a)-like 2	0.00064	3.49297	19.1928	55.7189
A_23_P404606	NM_153607	C5orf41	chromosome 5 open reading frame 41	2.99057e-07	3.45123	53.5862	201.765
A_23_P502413	NM_002974	SERPINB4	serpin peptidase inhibitor, clade B (ovalbumin), member 4	0	3.44943	1187.43	4095.24
A_24_P566916	NR_002802	TncRNA	Homo sapiens trophoblast-derived noncoding RNA (TncRNA) on chromosome 11.	4.4138e-30	3.42165	447.611	1573.91
A_32_P153195	AK056142	BEAN	brain expressed, associated with Nedd4	1.04896e-39	3.38996	184.563	631.923
A_24_P190472	NM_003064	SLPI	secretory leukocyte peptidase inhibitor	4.19819e-30	3.38035	1685.7	5726.26
A_23_P124977		A_23_P124977	Unknown	9.73168e-08	3.32431	23.5124	78.7606
A_23_P360379	NM_022073	EGLN3	egl nine homolog 3 (C. elegans)	3.86036e-06	3.29868	14.4316	45.8915
A_23_P157628	NM_004942	DEFB4	defensin, beta 4	0.00065	3.28547	12.7115	37.6664
A_23_P151915	BC017032	GCNT3	glucosaminyl (N-acetyl) transferase 3, mucin type	2.94046e-08	3.28182	27.5156	92.5147
A_23_P118065	NM_002153	HSD17B2	hydroxysteroid (17-beta) dehydrogenase 2	0	3.26953	991.444	3238.62
A_24_P592570		THC2269145	Q9SBM1 (Q9SBM1) Hydroxyproline-rich glycoprotein DZ-HRGP precursor, partial (4%) [THC2269145]	0.00084	3.24867	30.851	85.8491
A_23_P86100	NM_001007255	KLHDC9	kelch domain containing 9	4.62398e-27	3.24367	158.944	521.203
A_23_P90453	NM_207392	KRTDAP	keratinocyte differentiation-associated protein	0	3.2403	332.598	1083.08
A_23_P143143	NM_002166	ID2	inhibitor of DNA binding 2, dominant negative helix-loop-helix protein	4.63379e-32	3.23654	93.5676	303.34
A_24_P85775	NM_004848	C1orf38	chromosome 1 open reading frame 38	2.54933e-21	3.22898	56.8032	183.396
(+)E1A_r60_3				0	3.19517	5759.74	18430.7
A_24_P401521		A_24_P401521	Unknown	7.59492e-14	3.18318	34.9252	111.392
A_24_P192805	NM_001007232	INCA	inhibitory caspase recruitment domain (CARD) protein	0.00055	3.17634	18.5822	53.7527
A_32_P28828		THC2315330	Unknown	4.95659e-12	3.15881	46.5576	146.58
A_23_P120504	NM_018354	C20orf46	chromosome 20 open reading frame 46	1.48741e-09	3.14149	38.7914	126.685
A_23_P138194	NM_000433	NCF2	neutrophil cytosolic factor 2 (65kDa, chronic granulomatous disease, autosomal 2)	1.74074e-27	3.12255	54.861	175.014
A_23_P138541	NM_003739	AKR1C3	aldo-keto reductase family 1, member C3 (3-alpha hydroxysteroid dehydrogenase, type II)	2.57839e-43	3.1096	280.536	885.995
A_24_P134488	NM_052880	PIK3IP1	phosphoinositide-3-kinase interacting protein 1	1.52255e-37	3.10445	218.815	684.37
A_23_P98350	NM_001165	BIRC3	baculoviral IAP repeat-containing 3	0	3.0966	123.03	382.857
(+)E1A_r60_a104				0	3.08378	12242.3	37817.8
A_23_P140748	NM_022910	NDRG4	NDRG family member 4	2.24267e-19	3.07605	559.43	1776.39
A_23_P205531	NM_194430	RNASE4	Homo sapiens ribonuclease, RNase A family, 4 (RNASE4), transcript variant 1, mRNA [NM_194430]	0	3.07025	123.879	380.408
A_24_P304419	NM_000618	IGF1	insulin-like growth factor 1 (somatomedin C)	4.81927e-17	3.063	30.5141	93.1225
A_23_P218669	NM_145652	WFDC5	WAP four-disulfide core domain 5	3.49504e-08	3.04541	389.864	1189.08
A_24_P521994	NM_017644	KLHL24	kelch-like 24 (Drosophila)	1.83155e-12	3.04335	112.533	350.863
A_24_P918147	AK023391	FBXO32	F-box protein 32	0.00011	3.03029	134.314	437.747
A_23_P92222	NM_152673	MUC20	mucin 20, cell surface associated	0	3.02345	353.675	1066.07
A_24_P365721	NM_007231	SLC6A14	solute carrier family 6 (amino acid transporter), member 14	0.00065	3.01466	13.5274	39.9744
A_23_P16523	NM_004864	GDF15	growth differentiation factor 15	7.12732e-06	2.97658	370.372	1194.83
A_24_P236091	NM_001975	ENO2	enolase 2 (gamma, neuronal)	1.4255e-08	2.96996	37.865	118.18
A_23_P379649	NM_001003940	BMF	Bcl2 modifying factor	1.67815e-06	2.93729	46.0731	130.795
A_32_P215304		THC2305888	Unknown	3.01259e-06	2.93387	26.4594	78.5261
A_32_P144390		THC2317006	Q71RG2 (Q71RG2) FP2860, partial (26%) [THC2317006]	0.00047	2.93198	24.3636	70.7696
A_23_P141939	NM_001001958	OR7G3	olfactory receptor, family 7, subfamily G, member 3	3.0005e-08	2.93081	27.9923	82.0139
A_23_P120227	NM_030915	LBH	limb bud and heart development homolog (mouse)	2e-05	2.9298	89.5595	280.368
A_23_P125423	NM_001733	C1R	complement component 1, r subcomponent	1.5526e-15	2.9259	179.794	526.482
A_23_P165778	NM_024101	MLPH	melanophilin	5.04341e-36	2.91853	404.267	1179.07
A_24_P290999	U60873	TncRNA	trophoblast-derived noncoding RNA	4.05226e-23	2.90008	56.6636	167.571
A_23_P350074	NM_153233	FLJ36445	Homo sapiens hypothetical protein FLJ36445 (FLJ36445), mRNA [NM_153233]	3.91726e-33	2.89806	194.414	571.123
A_24_P787947	NM_001005404	YPEL2	yippee-like 2 (Drosophila)	4e-05	2.89604	39.5628	122.1
A_23_P7144	NM_001511	CXCL1	chemokine (C-X-C motif) ligand 1 (melanoma growth stimulating activity, alpha)	1e-05	2.89126	1467.77	4730.95
A_23_P86587	NM_177400	NKX6-2	NK6 homeobox 2	1.45486e-07	2.87721	22.1968	63.9786
A_32_P78613	BQ184185	CDKN1C	Cyclin-dependent kinase inhibitor 1C (p57, Kip2)	1.476e-11	2.85397	34.5811	99.184
A_23_P50815	NM_020659	TTYH1	tweety homolog 1 (Drosophila)	7.27943e-06	2.84933	41.5431	117.536
A_23_P35597	NM_007021	C10orf10	chromosome 10 open reading frame 10	1.75854e-12	2.80038	51.5424	145.816
A_23_P134176	NM_000636	SOD2	superoxide dismutase 2, mitochondrial	0	2.79294	885.083	2472.31
A_23_P389250	XM_292021	LOC341346	hypothetical LOC341346	8.89754e-25	2.78739	100.892	281.572
A_32_P309662	NM_176881	TAS2R39	taste receptor, type 2, member 39	0.00023	2.75963	13.8972	37.9419
A_32_P342064	NM_002032	FTH1	ferritin, heavy polypeptide 1	0	2.74352	20925.1	57391.9
A_23_P214821	NM_001955	EDN1	endothelin 1	0	2.7203	906.469	2487.52
A_23_P52749	NM_139055	ADAMTS15	ADAM metallopeptidase with thrombospondin type 1 motif, 15	0.00011	2.71832	17.6427	49.7034
A_23_P339818	NM_183376	ARRDC4	arrestin domain containing 4	2.43081e-15	2.71257	2355.87	6191.61
A_24_P374496	NM_182586	FLJ33534	hypothetical LOC285150	7.33094e-10	2.70926	35.7244	97.8203
A_23_P254512	NM_004428	EFNA1	ephrin-A1	1.49672e-21	2.70763	3115.09	8689.57
A_23_P91230	NM_003064	SLPI	secretory leukocyte peptidase inhibitor	3.88731e-15	2.70521	9956.07	27493.9
A_23_P109488	NM_052880	PIK3IP1	phosphoinositide-3-kinase interacting protein 1	2.43515e-19	2.70342	35.3678	94.757
A_32_P761797	BC064430	LOC205251	LOC205251	8.92336e-09	2.69012	12.9394	34.8055
A_23_P139143	NM_004177	STX3	syntaxin 3	1.0357e-08	2.68547	12.1706	32.6779
A_23_P106080	NM_032572	RNASE7	ribonuclease, RNase A family, 7	1.35626e-08	2.67662	53.5353	138.137
A_23_P30435	NM_006058	TNIP1	TNFAIP3 interacting protein 1	3.62936e-42	2.67416	1928.08	5181.68
A_32_P78121	CD743044	SOD2	Superoxide dismutase 2, mitochondrial	9.79875e-07	2.67116	45.0333	123.278
A_23_P58082	NM_199511	CCDC80	coiled-coil domain containing 80	0	2.6634	162.33	431.322
A_23_P61911		NP086850	GB|AF011757.1|AAB65423.1 RAGE binding protein [NP086850]	6e-05	2.64682	12.231	32.0339
A_23_P62583	NM_001409	MEGF6	multiple EGF-like-domains 6	2.60363e-22	2.63914	50.9919	134.96
A_23_P88849	NM_004165	RRAD	Ras-related associated with diabetes	1.0071e-26	2.6239	386.387	1051.53
A_24_P931443	NM_003485	GPR68	G protein-coupled receptor 68	2.30474e-27	2.6005	793.27	2109.76
A_23_P113005	NM_004428	EFNA1	ephrin-A1	1.41358e-26	2.57799	350.325	914.298
A_23_P434809	NM_002964	S100A8	S100 calcium binding protein A8	1.425e-17	2.57567	2812.19	7834.08
A_23_P163440	NM_032246	MEX3B	mex-3 homolog B (C. elegans)	0.00026	2.57005	43.0936	122.39
A_23_P76480	BF213738	CLEC2B	C-type lectin domain family 2, member B	1.56294e-11	2.56699	116.616	306.695
A_32_P200238	CR603668	UCA1	Urothelial cancer associated 1	0	2.56029	422.598	1088.3
A_23_P353524	NM_005547	IVL	involucrin	9.97525e-33	2.54785	436.486	1143.65
A_23_P26024	NM_032413	C15orf48	chromosome 15 open reading frame 48	2.02398e-18	2.54707	98.9493	253.54
A_23_P203150	AK027798	TMPRSS13	transmembrane protease, serine 13	0.00027	2.54424	37.1697	89.0183
A_23_P66454	NM_018530	GSDML	gasdermin-like	1.23518e-29	2.54214	98.0399	249.266
A_23_P873	AB050854	C1orf38	chromosome 1 open reading frame 38	0	2.53829	361.41	916.564
A_24_P177795		ENST00000343149	Unknown	3.18865e-29	2.53714	13681.5	35226
A_24_P350027		A_24_P350027	Unknown	1.89842e-10	2.5264	36.2711	90.7889
A_23_P420863	NM_022162	NOD2	nucleotide-binding oligomerization domain containing 2	0.00016	2.51798	33.9944	85.0473
A_24_P221551	AK094477	AK094477	CDNA FLJ37158 fis, clone BRACE2026293	0.00028	2.51363	54.7914	142.299
A_32_P87074	AK022150	RNF152	Ring finger protein 152	5e-05	2.51328	90.142	225.097
A_23_P123234		A_23_P123234	Unknown	4.16682e-22	2.51226	3315.53	8424.39
A_32_P34138	BC062776	KIAA1975	KIAA1975 protein similar to MRIP2	0	2.50319	735.938	1836.85
A_23_P428129	NM_000076	CDKN1C	cyclin-dependent kinase inhibitor 1C (p57, Kip2)	5.82837e-31	2.50137	1170.48	2961.72
A_24_P157926	NM_006290	TNFAIP3	tumor necrosis factor, alpha-induced protein 3	5.46839e-07	2.49527	526.062	1423.62
A_23_P402331	NM_145652	WFDC5	WAP four-disulfide core domain 5	0.00022	2.48611	13.8865	33.8557
A_23_P24433	NM_003793	CTSF	cathepsin F	8.42685e-13	2.48224	1057.14	2617.74
A_23_P250735	NM_175709	CBX7	chromobox homolog 7	2e-05	2.47822	38.295	97.482
A_23_P209006	NM_005543	INSL3	insulin-like 3 (Leydig cell)	4.20706e-13	2.47589	701.951	1821.7
A_23_P29953	NM_172174	IL15	interleukin 15	8.37529e-16	2.47473	259.524	663.356
A_32_P174285		THC2442021	Unknown	2.26663e-21	2.47169	46.9005	116.019
A_32_P111565	NM_002032	FTH1	ferritin, heavy polypeptide 1	0	2.46681	14584.8	36180
A_24_P915361	AF086536	AF086536	Full length insert cDNA clone ZE08A03	0.00054	2.45449	23.4049	57.6372
A_23_P145074	NM_006813	PNRC1	proline-rich nuclear receptor coactivator 1	0	2.4512	3706.36	9032.87
A_32_P20040		A_32_P20040	Unknown	0.00067	2.44348	11.8149	28.7621
A_23_P57323	NM_004449	ERG	v-ets erythroblastosis virus E26 oncogene homolog (avian)	3.86291e-14	2.43792	46.4147	112.545
A_24_P119745	NM_212482	FN1	fibronectin 1	2.01143e-23	2.43765	11273.1	27153.4
A_24_P260101	NM_007289	MME	membrane metallo-endopeptidase	0.00042	2.42466	36.5005	87.506
A_32_P223786	BE749146	ATP1B1	ATPase, Na+/K+ transporting, beta 1 polypeptide	4.55602e-06	2.41851	196.757	501.6
A_32_P213103	CA414006	MAF	V-maf musculoaponeurotic fibrosarcoma oncogene homolog (avian)	8.94682e-11	2.41195	232.825	592.213
A_32_P69368	NM_002166	ID2	inhibitor of DNA binding 2, dominant negative helix-loop-helix protein	0.00044	2.40919	59.8736	144.247
A_23_P114597	NM_001014291	SPRR2G	small proline-rich protein 2G	1.38212e-20	2.40382	72.4923	174.599
A_24_P92771	NR_002205	FTHL12	Homo sapiens ferritin, heavy polypeptide-like 12 (FTHL12) on chromosome 9.	5.69041e-39	2.39321	9138.86	22095.1
A_24_P73370	NM_003565	ULK1	unc-51-like kinase 1 (C. elegans)	0	2.39268	410.5	984.054
A_23_P141367	NM_016602	CCR10	chemokine (C-C motif) receptor 10	2.58367e-13	2.3914	65.2084	157.108
A_23_P422071	NM_003782	B3GALT4	UDP-Gal:betaGlcNAc beta 1,3-galactosyltransferase, polypeptide 4	0	2.38428	236.596	563.912
A_23_P336708	NM_178502	DTX3	deltex 3 homolog (Drosophila)	0.00019	2.38	24.4858	57.8399
A_24_P85539	NM_212482	FN1	fibronectin 1	5.97144e-22	2.37536	1658.32	3973.75
A_23_P68155	NM_022168	IFIH1	interferon induced with helicase C domain 1	0	2.37198	1024.8	2430.48
A_23_P150609	NM_001007139	IGF2	insulin-like growth factor 2 (somatomedin A)	0	2.36905	1598.37	3747.68
A_23_P122655	AK023806	FLJ13744	hypothetical protein FLJ13744	0.00028	2.3637	12.6249	29.6421
A_23_P17844	NM_002854	PVALB	parvalbumin	1.61814e-11	2.3631	43.039	102.664
A_23_P33303	NM_005026	PIK3CD	phosphoinositide-3-kinase, catalytic, delta polypeptide	1.87205e-30	2.36241	50.2572	118.806
A_23_P255345	NM_004666	VNN1	vanin 1	2.97048e-11	2.36103	124.729	301.065
A_23_P16817	NM_004071	CLK1	CDC-like kinase 1	1.90622e-18	2.35531	460.262	1088.44
A_23_P39056	NM_005046	KLK7	kallikrein-related peptidase 7	1.21223e-28	2.35345	3085.63	7343.29
A_23_P64828	NM_002534	OAS1	2',5'-oligoadenylate synthetase 1, 40/46kDa	6.97943e-15	2.35275	190.8	462.475
A_24_P206776	NM_001885	CRYAB	crystallin, alpha B	9.92172e-35	2.34856	1076.48	2529.53
A_23_P50146	NM_213602	SIGLEC15	sialic acid binding Ig-like lectin 15	2.51153e-08	2.34471	96.6335	236.004
A_32_P152986		THC2313300	ALU1_HUMAN (P39188) Alu subfamily J sequence contamination warning entry, partial (6%) [THC2313300]	7.27487e-07	2.34418	28.5294	68.2117
A_32_P42989	BC104421	IGF2	Insulin-like growth factor 2 (somatomedin A)	1.53124e-15	2.34099	76.5351	181.097
A_23_P2492	NM_001734	C1S	complement component 1, s subcomponent	0	2.33533	115.484	269.663
A_23_P17345	NM_005461	MAFB	v-maf musculoaponeurotic fibrosarcoma oncogene homolog B (avian)	7.46491e-29	2.33426	145.165	338.756
A_32_P42895	AW138903	NOTCH3	Notch homolog 3 (Drosophila)	9.22018e-06	2.32997	109.466	258.531
A_32_P233091	NR_002202	FTHL7	Homo sapiens ferritin, heavy polypeptide-like 7 (FTHL7) on chromosome 13.	1.94791e-27	2.32056	141.676	329.286
A_23_P64962		A_23_P64962	Unknown	0	2.31994	54.388	125.863
A_24_P58337	NM_002032	FTH1	ferritin, heavy polypeptide 1	9.40284e-20	2.31587	17484.3	40954.6
A_23_P168771	NM_020879	KIAA1505	KIAA1505 protein	2.59734e-12	2.29795	55.3475	126.43
A_24_P23641	NM_001006118	RBMY1E	RNA binding motif protein, Y-linked, family 1, member E	4e-05	2.29749	30.3882	70.003
A_23_P93641	NM_020299	AKR1B10	aldo-keto reductase family 1, member B10 (aldose reductase)	2.91635e-37	2.29319	363.685	834.157
A_24_P494501	AF088054	LOC400236	Hypothetical LOC400236	0.00042	2.29106	25.2432	59.4053
A_23_P124632	AF067420	IGHA1	immunoglobulin alpha 1 heavy chain constant region	0.00062	2.28722	14.0758	31.9789
A_23_P209995	NM_173842	IL1RN	interleukin 1 receptor antagonist	6.45533e-30	2.28681	1144.37	2632.11
A_23_P204087	NM_016817	OAS2	2'-5'-oligoadenylate synthetase 2, 69/71kDa	6.54946e-21	2.28214	218.762	504.541
A_23_P111171	NM_003782	B3GALT4	UDP-Gal:betaGlcNAc beta 1,3-galactosyltransferase, polypeptide 4	0	2.27015	296.298	669.223
A_24_P127051		A_24_P127051	Unknown	1.52692e-19	2.25583	7960.7	18339.5
A_24_P703830	XR_000986	NANOS3	PREDICTED: Homo sapiens nanos homolog 3 (Drosophila), transcript variant 2 (NANOS3), misc RNA [XR_000986]	5.4413e-26	2.2557	186.761	424.526
A_23_P146946	NM_001323	CST6	cystatin E/M	2.95722e-10	2.24928	278.858	640.226
A_23_P201551	NM_006113	VAV3	vav 3 guanine nucleotide exchange factor	2.99826e-20	2.24508	841.183	1898.96
A_23_P72550	NM_003565	ULK1	unc-51-like kinase 1 (C. elegans)	2.45904e-30	2.24262	3290.57	7385.63
A_23_P393713	NM_002180	IGHMBP2	immunoglobulin mu binding protein 2	9.63517e-11	2.24241	58.26	132.161
A_23_P132121	NM_173354	SNF1LK	SNF1-like kinase	1.79429e-14	2.23905	2221.12	5006.45
A_23_P89431	NM_002982	CCL2	chemokine (C-C motif) ligand 2	2.34683e-08	2.23466	20.6868	49.0552
A_32_P117758	BG208131	BG208131	RST27621 Athersys RAGE Library Homo sapiens cDNA, mRNA sequence.	7.1117e-07	2.23064	58.1855	127.765
A_23_P345118	NM_002648	PIM1	pim-1 oncogene	4.58929e-26	2.22449	948.399	2153.36
A_32_P20818		THC2412696	Q9TD22 (Q9TD22) NADH dehydrogenase subunit II, partial (5%) [THC2412696]	8e-05	2.22078	62.7732	129.26
A_23_P18966	NM_001017973	P4HA2	procollagen-proline, 2-oxoglutarate 4-dioxygenase (proline 4-hydroxylase), alpha polypeptide II	5.03198e-32	2.22061	205.2	458.627
A_23_P8754	NM_005763	AASS	aminoadipate-semialdehyde synthase	0.00022	2.21998	31.6394	70.6491
A_23_P343382	AB011086	GPRIN2	G protein regulated inducer of neurite outgrowth 2	3.23409e-30	2.21518	218.827	492.415
A_32_P73184		A_32_P73184	Unknown	1.33931e-20	2.21258	50.1382	111.394
A_32_P155247	NM_000146	FTL	ferritin, light polypeptide	1.06882e-17	2.21044	5300.38	11438.7
A_32_P98966	CR620010	FTH1	full-length cDNA clone CS0DK001YG07 of HeLa cells Cot 25-normalized of Homo sapiens (human).	6.54635e-34	2.20423	343.278	761.933
A_23_P144778	NM_001825	CKMT2	creatine kinase, mitochondrial 2 (sarcomeric)	7.03442e-06	2.19932	29.4766	64.8742
A_23_P1682	NM_138788	TMEM45B	transmembrane protein 45B	7.61431e-08	2.19832	108.143	240.536
A_23_P163992	NM_005310	GRB7	growth factor receptor-bound protein 7	1.466e-27	2.18624	122.11	266.104
A_23_P251574	NM_017644	KLHL24	kelch-like 24 (Drosophila)	4e-05	2.18515	50.1271	115.242
A_32_P10327	AX721098	AX721098	Sequence 58 from Patent WO0220754.	1.66319e-08	2.1827	41.5734	91.4022
A_32_P92642	BE710245	FN1	Fibronectin 1	4.92015e-09	2.17516	399.978	897.339
A_23_P209251		THC2316768	Unknown	2.24621e-09	2.17338	92.6013	207.874
A_23_P15108	NM_031477	YPEL3	yippee-like 3 (Drosophila)	3.22566e-09	2.17324	61.9096	137.99
A_23_P218817	NM_152246	CPT1B	carnitine palmitoyltransferase 1B (muscle)	0.00014	2.17172	58.0101	130.081
A_23_P122924	NM_002192	INHBA	inhibin, beta A	7.52909e-13	2.17059	8845.41	19326.6
A_23_P501831	NM_032385	C5orf4	chromosome 5 open reading frame 4	0.0004	2.17007	182.343	425.117
A_23_P428738	NM_001145	ANG	angiogenin, ribonuclease, RNase A family, 5	4.99348e-16	2.16773	717.877	1573.79
A_23_P393401	BC008178	LOC339047	hypothetical protein LOC339047	7.42688e-44	2.16768	93.5108	204.199
A_23_P50498	NM_000146	FTL	ferritin, light polypeptide	8.92018e-24	2.16675	6831.61	14531.7
A_23_P347632	NM_014751	MTSS1	metastasis suppressor 1	0	2.16565	957.684	2077.3
A_32_P86763	NM_004613	TGM2	transglutaminase 2 (C polypeptide, protein-glutamine-gamma-glutamyltransferase)	2.37752e-33	2.16501	264.53	586.578
A_24_P122921		THC2305303	Q6JTU6 (Q6JTU6) BCL2-like 11 transcript variant 9, complete [THC2305303]	2.86685e-16	2.16346	94.0682	203.955
A_23_P429624	NM_178545	TMEM52	transmembrane protein 52	0.00032	2.1621	43.1574	87.77
A_23_P393627	NM_138693	KLF14	Kruppel-like factor 14	1.65365e-09	2.15856	703.476	1552.35
A_32_P34926	AL833696	CARD14	Caspase recruitment domain family, member 14	1.42922e-08	2.1577	251.28	555.752
A_23_P307536	NM_024676	C1orf113	chromosome 1 open reading frame 113	1.4013e-45	2.15591	394.946	852.493
A_23_P748	NM_006147	IRF6	interferon regulatory factor 6	0	2.15283	941.315	2024.96
A_32_P97798	AU184995	TXNIP	Thioredoxin interacting protein	0.00011	2.15043	481.902	1063.67
A_23_P39856	NM_012275	IL1F5	interleukin 1 family, member 5 (delta)	2.52125e-10	2.14545	59.2673	130.107
A_32_P192033	AK055918	FLJ31356	hypothetical protein FLJ31356	0.00025	2.14221	63.3323	135.881
A_23_P26124	NM_134260	RORA	RAR-related orphan receptor A	2.48725e-09	2.13919	133.576	290.98
A_23_P125107	NM_005514	HLA-B	major histocompatibility complex, class I, B	3.70392e-30	2.1361	2548.54	5454.13
A_32_P93352	XM_211447	XM_211447	PREDICTED: Homo sapiens hypothetical LOC284409 (LOC284409), mRNA [XM_211447]	0.00057	2.13533	88.2163	191.527
A_32_P101799		THC2282944	Unknown	1.83562e-07	2.13349	39.5735	84.7493
A_23_P306203	NM_030754	SAA2	serum amyloid A2	1.82397e-07	2.13214	234.666	508.122
A_23_P256473	NM_006379	SEMA3C	sema domain, immunoglobulin domain (Ig), short basic domain, secreted, (semaphorin) 3C	2.17723e-13	2.13002	578.374	1243.04
A_23_P116286	NM_000480	AMPD3	adenosine monophosphate deaminase (isoform E)	9.27237e-15	2.12942	551.577	1171.86
A_24_P203328	NR_002223	TPRXL	Homo sapiens tetra-peptide repeat homeobox-like (TPRXL) on chromosome 3.	8.78799e-06	2.12509	66.7246	145.87
A_24_P129341	NM_020299	AKR1B10	aldo-keto reductase family 1, member B10 (aldose reductase)	4.94236e-26	2.1193	272.852	584.706
A_23_P148410	NM_031894	FTHL17	ferritin, heavy polypeptide-like 17	2.80908e-25	2.11493	393.812	859.388
A_32_P15128	CA444601	OAS2	2'-5'-oligoadenylate synthetase 2, 69/71kDa	3.63373e-08	2.11399	142.818	310.031
A_23_P50504	NM_000146	FTL	ferritin, light polypeptide	4.37741e-31	2.1131	6939.53	14395
A_24_P133991	NM_015208	ANKRD12	ankyrin repeat domain 12	3.44549e-14	2.11151	118.815	251.657
A_23_P255672	NM_032432	ABLIM2	actin binding LIM protein family, member 2	4.18307e-14	2.11148	64.4075	137.613
A_24_P299007	AF187554	sperm antigen-36	Homo sapiens sperm antigen-36 mRNA, complete cds.	0.00067	2.1096	3226.41	7351.88
A_32_P142160		A_32_P142160	Unknown	0	2.10615	506.909	1061.65
A_23_P70843	NM_199186	BPGM	2,3-bisphosphoglycerate mutase	6.15851e-09	2.10542	1518.61	3282.55
A_32_P38735	NM_144639	UROC1	urocanase domain containing 1	1.33208e-08	2.10327	29.7307	63.0087
A_23_P157205	NM_016116	ASB4	ankyrin repeat and SOCS box-containing 4	1.50926e-06	2.10226	55.4039	118.403
A_24_P610405	BE049566	TGFBI	Transforming growth factor, beta-induced, 68kDa	2.00727e-13	2.1022	77.0946	162.274
A_23_P210726	NM_021873	CDC25B	cell division cycle 25 homolog B (S. pombe)	1.44674e-21	2.09266	436.29	922.684
A_23_P205500		A_23_P205500	Unknown	3.70179e-18	2.09052	226.972	484.451
A_24_P696761	NM_001001552	LEMD1	LEM domain containing 1	1.02312e-19	2.08687	409.536	848.062
A_24_P73702	NM_018378	FBXL8	F-box and leucine-rich repeat protein 8	8.0503e-28	2.08605	74.7469	155.758
A_24_P860781	AK092921	AK092921	Homo sapiens, clone IMAGE:5575764, mRNA	3.27088e-09	2.08126	334.835	713.982
A_32_P35441	BX104176	FBXO10	F-box protein 10	3.96073e-19	2.08111	55.0754	114.923
A_24_P362904	NM_004567	PFKFB4	6-phosphofructo-2-kinase/fructose-2,6-biphosphatase 4	5.2142e-20	2.0664	268.151	560.102
A_24_P25252	NM_015208	ANKRD12	ankyrin repeat domain 12	2e-05	2.06228	172.732	350.519
A_23_P29684	NM_015873	VILL	villin-like	5.75316e-06	2.05978	89.3661	178.734
A_23_P34700	NM_000364	TNNT2	troponin T type 2 (cardiac)	1.15145e-08	2.05917	52.5886	109.533
A_23_P344531	AB028952	SYNPO	synaptopodin	3.51644e-08	2.05695	463.036	998.869
A_23_P125117	NM_173546	KLHDC8B	kelch domain containing 8B	3.94886e-20	2.05685	393.989	813.616
A_32_P72351	AK026140	FAM20C	Family with sequence similarity 20, member C	1.37483e-31	2.05614	3021.87	5737.15
A_24_P73862	NM_198594	C1QTNF1	C1q and tumor necrosis factor related protein 1	7e-05	2.05065	51.0479	103.869
A_32_P820503	NM_002032	FTH1	ferritin, heavy polypeptide 1	0	2.05055	13445.6	27548.4
A_23_P131825	NM_003279	TNNC2	troponin C type 2 (fast)	1.61443e-15	2.04985	58.7757	120.219
A_23_P59210	NM_000389	CDKN1A	cyclin-dependent kinase inhibitor 1A (p21, Cip1)	2.50896e-31	2.04933	3306.18	6777.47
A_23_P251387	NM_004726	REPS2	RALBP1 associated Eps domain containing 2	0.00021	2.04678	173.785	351.715
A_23_P320095	NM_014460	CSDC2	cold shock domain containing C2, RNA binding	1.03164e-15	2.04627	1308.05	2756.43
A_24_P158089	NM_000602	SERPINE1	serpin peptidase inhibitor, clade E (nexin, plasminogen activator inhibitor type 1), member 1	3.86039e-07	2.04546	469.466	976.259
A_32_P178503	BC032064	LOC388284	hypothetical gene supported by BC032064; BC041612	3.96358e-06	2.04235	49.2418	102.092
A_23_P4400	NM_033059	KRTAP4-14	keratin associated protein 4-14	1.76503e-40	2.04182	643.649	1318.91
A_23_P94800	NM_002961	S100A4	S100 calcium binding protein A4	4.25629e-32	2.0368	1676.61	3426.32
A_32_P200820		A_32_P200820	Unknown	2.8037e-06	2.03316	1482.86	3060.33
A_23_P1043	NM_018265	C1orf106	chromosome 1 open reading frame 106	3.2436e-06	2.02924	420.015	883.303
A_32_P203500	NM_052937	PCMTD1	protein-L-isoaspartate (D-aspartate) O-methyltransferase domain containing 1	8.18941e-20	2.02812	295.919	594.94
A_32_P225870	AI076466	BTG1	B-cell translocation gene 1, anti-proliferative	3.72381e-21	2.02795	388.614	786.926
A_23_P89780	NM_198129	LAMA3	laminin, alpha 3	2.90105e-23	2.02742	22887.3	46538.7
A_24_P182494	NM_007207	DUSP10	dual specificity phosphatase 10	8.55455e-13	2.027	543.5	1128.49
A_23_P51082		THC2242915	ALU1_HUMAN (P39188) Alu subfamily J sequence contamination warning entry, partial (4%) [THC2242915]	1e-05	2.02605	40.8094	82.5652
A_23_P17095	NM_006287	TFPI	tissue factor pathway inhibitor (lipoprotein-associated coagulation inhibitor)	1.9093e-11	2.02456	67.9876	140.078
A_32_P217261	AK023660	AK023660	CDNA FLJ13598 fis, clone PLACE1009921	0	2.01833	470.491	949.966
A_24_P148796	NM_020998	MST1	macrophage stimulating 1 (hepatocyte growth factor-like)	8.33999e-19	2.01743	165.276	331.432
A_23_P134764	NM_003695	LY6D	lymphocyte antigen 6 complex, locus D	4.49504e-20	2.01742	306.756	620.962
A_23_P135248	NM_006664	CCL27	chemokine (C-C motif) ligand 27	0.00017	2.01397	137.874	286.208
A_23_P209146	NM_003430	ZNF91	zinc finger protein 91	4.64557e-16	2.01214	275.893	537.38
A_32_P161751	NM_182586	FLJ33534	hypothetical LOC285150	2.7793e-11	2.00884	66.6623	135.005
A_23_P81399	NM_003900	SQSTM1	sequestosome 1	0	2.0076	2423.27	4855.43
A_32_P126362		THC2324430	Unknown	0	2.00578	150.06	300.726
A_23_P159255	NM_002845	PTPRM	protein tyrosine phosphatase, receptor type, M	2.24026e-22	2.00509	230.786	462.293
A_23_P45871	NM_006820	IFI44L	interferon-induced protein 44-like	3.89752e-07	2.00488	1367.7	2773.19
A_24_P920880	AY279352	ZSCAN18	zinc finger and SCAN domain containing 18	1.21506e-21	2.00472	390.208	800.479
A_32_P216872	BX647358	PDXDC2	Pyridoxal-dependent decarboxylase domain containing 2	5.32689e-14	2.00437	117.196	235.287
A_23_P421843	CR592493	SAMD14	sterile alpha motif domain containing 14	6.76098e-06	2.00437	157.736	323.523
A_24_P390650	AK092109	C17orf44	chromosome 17 open reading frame 44	9.85456e-13	2.00407	34.8096	70.2364
A_24_P161933	CR608347	HLA-B	major histocompatibility complex, class I, B	0	2.00355	2025.43	4058.43
A_23_P30363	NM_004199	P4HA2	procollagen-proline, 2-oxoglutarate 4-dioxygenase (proline 4-hydroxylase), alpha polypeptide II	0	2.00259	5291.46	10619.3
A_32_P23272	AF085871	CLDN11	Claudin 11 (oligodendrocyte transmembrane protein)	9e-05	-2.0009	61.5927	30.8115
A_24_P476215		THC2371815	ALU7_HUMAN (P39194) Alu subfamily SQ sequence contamination warning entry, partial (11%) [THC2371815]	5.68436e-07	-2.00173	116.737	59.4405
A_23_P364544	NM_175874	C12orf60	chromosome 12 open reading frame 60	2.19562e-16	-2.00344	172.698	87.3137
A_24_P289178	BC009078	C16orf74	chromosome 16 open reading frame 74	5.61442e-16	-2.00354	8958.49	4407.93
A_23_P23303	NM_003686	EXO1	exonuclease 1	5.38759e-10	-2.0043	29.5889	16.0977
A_24_P398810	NM_001969	EIF5	eukaryotic translation initiation factor 5	0.0006	-2.005	191.942	90.4682
A_23_P252211	NM_024010	MTRR	5-methyltetrahydrofolate-homocysteine methyltransferase reductase	2.45484e-12	-2.005	118.173	58.979
A_24_P190402	NM_014931	SAPS1	SAPS domain family, member 1	1.98132e-22	-2.0055	104.001	51.8358
A_23_P50108	NM_006101	NDC80	NDC80 homolog, kinetochore complex component (S. cerevisiae)	1.98267e-10	-2.00626	562.812	272.115
A_23_P13797	NM_024738	C12orf49	chromosome 12 open reading frame 49	0.0006	-2.00661	35.1948	17.8765
A_32_P136376	CR594735	LOC440030	full-length cDNA clone CS0DE011YB11 of Placenta of Homo sapiens (human).	0.00035	-2.00698	224.068	107.689
A_23_P341275	NM_015029	POP1	processing of precursor 1, ribonuclease P/MRP subunit (S. cerevisiae)	0	-2.00715	1954.98	973.475
A_24_P554156	AK057088	NUDT3	Nudix (nucleoside diphosphate linked moiety X)-type motif 3	3.8551e-37	-2.01133	2356.64	1171.51
A_23_P30799	NM_021018	HIST1H3F	histone cluster 1, H3f	0.00038	-2.01369	32.1619	16.0271
A_23_P82868	NM_000930	PLAT	plasminogen activator, tissue	0	-2.01369	6866.75	3331.85
A_23_P359854	AB046773	KIAA1553	KIAA1553	0	-2.01385	469.867	234.503
A_24_P364970	NM_020162	DHX33	DEAH (Asp-Glu-Ala-His) box polypeptide 33	1.00682e-11	-2.01512	340.82	169.198
A_23_P103631	NM_006824	EBNA1BP2	EBNA1 binding protein 2	0	-2.01524	25119.5	12386
A_32_P186474	NM_013277	RACGAP1	Rac GTPase activating protein 1	8.38835e-22	-2.01727	652.297	319.385
A_23_P157795	NM_003798	CTNNAL1	catenin (cadherin-associated protein), alpha-like 1	5e-05	-2.01784	6476.32	3066.57
A_23_P163047	NM_001008726	WDR89	WD repeat domain 89	0.00072	-2.02135	116.375	56.8702
A_32_P220739	NM_033160	ZNF658	zinc finger protein 658	0.00065	-2.02162	126.213	64.432
A_24_P706901	BF895757	TRIM28	Tripartite motif-containing 28	0.0002	-2.02217	107.051	52.8324
A_24_P762886	AB007954	KIAA0485	KIAA0485 protein	0.00017	-2.02225	92.6202	43.2681
A_24_P416411	NM_000286	PEX12	peroxisomal biogenesis factor 12	4.97003e-07	-2.0233	181.066	90.2239
A_24_P401601		A_24_P401601	Unknown	1e-05	-2.0244	137.826	68.0417
A_23_P59718	NM_003130	SRI	sorcin	2.78361e-14	-2.02597	377.665	184.596
A_32_P106615	AW268902	SLIT2	Slit homolog 2 (Drosophila)	5.90996e-21	-2.02947	386.301	187.11
A_23_P358470	NM_152683	CCDC111	coiled-coil domain containing 111	4.64803e-06	-2.02998	152.842	77.0976
A_24_P24982		A_24_P24982	Unknown	6.15655e-21	-2.03025	1379.93	672.555
A_32_P206698	NM_001826	CKS1B	CDC28 protein kinase regulatory subunit 1B	0	-2.03085	460.91	227.659
A_23_P74914	NM_014777	KIAA0133	KIAA0133	9.75309e-09	-2.03148	209.361	102.861
A_23_P93032	NM_032367	ZBED3	zinc finger, BED-type containing 3	1.8321e-06	-2.0315	486.099	234.476
A_32_P63562	DQ080207	MIG7	mig-7	7.72818e-20	-2.03376	1493.68	732.101
A_23_P374844	NM_015973	GAL	galanin prepropeptide	5.81997e-07	-2.03443	1231.01	616.513
A_32_P65371		A_32_P65371	Unknown	1e-05	-2.03482	228.745	111.798
A_24_P252973	NM_006831	CLP1	CLP1, cleavage and polyadenylation factor I subunit, homolog (S. cerevisiae)	4.45367e-08	-2.03597	185.711	91.7563
A_23_P256223	NM_003372	VBP1	von Hippel-Lindau binding protein 1	9.11984e-06	-2.03714	263.237	126.616
A_23_P115726	NM_194298	SLC16A9	solute carrier family 16, member 9 (monocarboxylic acid transporter 9)	8.55916e-07	-2.03856	281.008	137.196
A_23_P30315	NM_033342	TRIM7	tripartite motif-containing 7	6.82717e-39	-2.03876	2139.15	1051.17
A_32_P232559	AY007155	LOC439949	hypothetical gene supported by AY007155	0.00021	-2.04072	319.196	144.771
A_32_P197340	CR596204	LOC285141	similar to CG14853-PB	3.30366e-06	-2.0424	144.254	69.7
A_23_P29303	NM_015703	CGI-96	CGI-96 protein	4.56872e-08	-2.04397	212.624	103.961
A_24_P146603	NM_004728	DDX21	DEAD (Asp-Glu-Ala-Asp) box polypeptide 21	0	-2.04684	5663.56	2765.33
A_32_P203430	NM_194325	ZNF30	zinc finger protein 30	4.58502e-21	-2.04847	95.1064	46.2534
A_24_P101402	NM_006392	NOL5A	nucleolar protein 5A (56kDa with KKE/D repeat)	6.1112e-23	-2.04853	9692.57	4741.86
A_23_P41732	NM_022828	YTHDC2	YTH domain containing 2	3.56933e-06	-2.04916	118.489	58.1876
A_23_P160200	NM_023070	ZNF643	zinc finger protein 643	0.00048	-2.04926	27.651	13.7776
A_32_P125233	BG167701	BG167701	602342892F1 NIH_MGC_89 Homo sapiens cDNA clone IMAGE:4452935 5', mRNA sequence.	1.408e-09	-2.05285	208.18	103.734
A_23_P94216	NM_152271	LONRF1	LON peptidase N-terminal domain and ring finger 1	0.00031	-2.0535	89.3194	45.2881
A_23_P99930	NM_017858	TIPIN	TIMELESS interacting protein	2.19738e-18	-2.05383	1433.06	698.81
A_23_P314642	NM_017666	ZNF280C	zinc finger protein 280C	1.56468e-07	-2.05577	169.462	82.0251
A_32_P98979		THC2281332	Unknown	4e-05	-2.05767	104.198	53.1197
A_24_P943597	NM_007350	PHLDA1	pleckstrin homology-like domain, family A, member 1	3.65658e-06	-2.05863	2383.57	1138.74
A_32_P107833		THC2404842	Q8CE45 (Q8CE45) Mus musculus 10 days neonate skin cDNA, RIKEN full-length enriched library, clone:4732483D01 product:long chain fatty acyl elongase, full insert sequence, partial (11%) [THC2404842]	0.00065	-2.06241	256.918	116.803
A_24_P936252		THC2269172	Unknown	5.82692e-07	-2.06274	425.822	206.537
A_32_P142407		A_32_P142407	Unknown	0.00023	-2.06294	1277.22	586.277
A_23_P210747	NM_015939	TRMT6	tRNA methyltransferase 6 homolog (S. cerevisiae)	2.80708e-18	-2.06366	724.833	349.141
A_23_P430764	NM_020240	CDC42SE2	CDC42 small effector 2	5.41189e-23	-2.06604	121.108	58.9955
A_23_P364478	NM_032182	KIAA0157	KIAA0157	0.00042	-2.06801	109.678	54.2017
A_32_P88626	NM_023923	PHACTR4	phosphatase and actin regulator 4	2.68542e-13	-2.0704	181.626	87.2905
A_32_P164661	AI302935	CNDP2	CNDP dipeptidase 2 (metallopeptidase M20 family)	2.22806e-43	-2.07075	488.798	235.81
A_32_P107493	NM_153025	C16orf55	chromosome 16 open reading frame 55	0.00012	-2.07289	30.1265	14.529
A_24_P246926	NM_001302	CORT	cortistatin	0	-2.07402	369.394	178.225
A_23_P356330	NM_015704	D15Wsu75e	DNA segment, Chr 15, Wayne State University 75, expressed	4.05661e-08	-2.07416	163.214	77.5058
A_23_P89509	NM_006461	SPAG5	sperm associated antigen 5	3e-05	-2.07521	794.199	350.939
A_24_P187954	NM_213654	ARMC8	armadillo repeat containing 8	1.54864e-27	-2.07582	429.6	204.488
A_24_P329487	NM_174911	FAM84B	family with sequence similarity 84, member B	5.229e-21	-2.07898	882.824	418.347
A_23_P420551	NM_007174	CIT	citron (rho-interacting, serine/threonine kinase 21)	1.63388e-10	-2.08003	537.701	252.568
A_32_P118532	CR625518	MCPH1	full-length cDNA clone CS0DL012YA17 of B cells (Ramos cell line) Cot 25-normalized of Homo sapiens (human).	3e-05	-2.08023	139.062	68.6503
A_23_P205944	NM_181739	LINS1	Homo sapiens lines homolog 1 (Drosophila) (LINS1), transcript variant 2, mRNA [NM_181739]	8e-05	-2.08085	54.3696	25.747
A_23_P35309	NM_014409	TAF5L	TAF5-like RNA polymerase II, p300/CBP-associated factor (PCAF)-associated factor, 65kDa	2.51074e-22	-2.08092	245.245	117.785
A_24_P475000	T35358	NPM1	Nucleophosmin (nucleolar phosphoprotein B23, numatrin)	3.1893e-10	-2.08272	234.641	110.869
A_32_P213946		A_32_P213946	Unknown	1e-05	-2.08351	64.1747	31.2762
A_23_P364056	NM_001011724	LOC144983	heterogeneous nuclear ribonucleoprotein A1-like	1.4874e-10	-2.08362	126.483	59.7311
A_24_P77008	NM_000963	PTGS2	prostaglandin-endoperoxide synthase 2 (prostaglandin G/H synthase and cyclooxygenase)	1e-05	-2.08363	176.14	86.1848
A_23_P90612	NM_005915	MCM6	minichromosome maintenance complex component 6	1.2786e-07	-2.08535	1242.79	557.169
A_32_P119928	BF801762	MRPS35	Mitochondrial ribosomal protein S35	3e-05	-2.08702	117.523	60.015
A_23_P98042		A_23_P98042	Unknown	0	-2.08741	4072.56	1949.96
A_23_P43164	NM_015170	SULF1	sulfatase 1	6.98314e-07	-2.08815	126.406	62.1379
A_32_P181297	NR_002330	ST7OT1	Homo sapiens ST7 overlapping transcript 1 (antisense non-coding RNA) (ST7OT1) on chromosome 7.	2.73996e-23	-2.09205	241.933	116.25
A_24_P170927	BC025792	LOC644613	hypothetical protein LOC644613	0.0001	-2.09436	59.7694	27.2553
A_23_P254978	NM_032026	TATDN1	TatD DNase domain containing 1	3.34151e-10	-2.09499	213.497	101.627
A_23_P96165	NM_024650	C11orf80	chromosome 11 open reading frame 80	4e-05	-2.09523	37.2921	18.1994
A_32_P147189	BC071732	PTMA	Prothymosin, alpha (gene sequence 28)	2.64005e-06	-2.09911	1200.51	572.624
A_24_P126851		A_24_P126851	Unknown	1.11333e-07	-2.09921	127.919	59.9907
A_24_P404204	NM_004375	COX11	COX11 homolog, cytochrome c oxidase assembly protein (yeast)	8.40608e-11	-2.10203	240.869	113.872
A_32_P223551		THC2374771	LPXK_RHIME (Q92RP7) Tetraacyldisaccharide 4'-kinase (Lipid A 4'-kinase) , partial (5%) [THC2374771]	0.00042	-2.1036	135.691	65.3177
A_32_P158385	L08436	COTL1	coactosin-like 1 (Dictyostelium)	6.80763e-12	-2.10498	679.501	319.811
A_23_P150935	NM_005480	TROAP	trophinin associated protein (tastin)	1.4706e-16	-2.10523	555.24	259.689
A_23_P155765	NM_002129	HMGB2	high-mobility group box 2	3.21396e-32	-2.10528	2460.12	1177.95
A_23_P41917	NM_004272	HOMER1	homer homolog 1 (Drosophila)	0	-2.10597	1160.33	550.023
A_24_P257108	NM_133484	TANK	TRAF family member-associated NFKB activator	0.00019	-2.10742	190.277	92.6933
A_32_P46817		THC2280638	RL2A_HUMAN (P46776) 60S ribosomal protein L27a, partial (24%) [THC2280638]	3e-05	-2.10758	77.803	36.0525
A_24_P462899	NM_001012507	C6orf173	chromosome 6 open reading frame 173	6.31937e-06	-2.10825	881.505	388.058
A_24_P29876	NM_018361	AGPAT5	1-acylglycerol-3-phosphate O-acyltransferase 5 (lysophosphatidic acid acyltransferase, epsilon)	1.26306e-17	-2.10854	676.098	318.019
A_24_P725630	NM_006711	RNPS1	RNA binding protein S1, serine-rich domain	2.10637e-06	-2.10993	116.081	55.1121
A_23_P146187	NM_015169	RRS1	RRS1 ribosome biogenesis regulator homolog (S. cerevisiae)	1.85541e-25	-2.11532	1660.25	779.006
A_23_P307328	NM_007331	WHSC1	Wolf-Hirschhorn syndrome candidate 1	9.70183e-09	-2.11573	390.859	175.722
A_23_P165657	NM_005415	SLC20A1	solute carrier family 20 (phosphate transporter), member 1	0.00018	-2.11863	14554.6	6290.34
A_23_P95594	NM_000662	NAT1	N-acetyltransferase 1 (arylamine N-acetyltransferase)	7.36822e-13	-2.12115	148.01	69.8531
A_24_P520241	AI281523	SFPQ	Splicing factor proline/glutamine-rich (polypyrimidine tract binding protein associated)	2.56073e-07	-2.12232	118.705	55.5966
A_32_P1772	NM_020207	C9orf102	chromosome 9 open reading frame 102	5.76671e-09	-2.12298	101.021	47.9003
A_32_P126375	NM_198270	NHS	Nance-Horan syndrome (congenital cataracts and dental anomalies)	2.53529e-06	-2.12391	183.886	84.5041
A_24_P156295	NM_018677	ACSS2	acyl-CoA synthetase short-chain family member 2	3.19599e-12	-2.12614	488.484	215.541
A_32_P226338		A_32_P226338	Unknown	9.34214e-06	-2.1272	344.461	157.819
A_23_P257423	NM_144988	ALG14	asparagine-linked glycosylation 14 homolog (S. cerevisiae)	1.7667e-13	-2.13048	267.234	126.009
A_23_P111961	NM_032509	RBM13	RNA binding motif protein 13	0	-2.1305	883.405	413.44
A_32_P107746	NM_207042	ENSA	endosulfine alpha	5e-05	-2.13374	328.638	146.176
A_24_P226116	NM_057175	NARG1	NMDA receptor regulated 1	1.92918e-09	-2.13405	169.489	77.1532
(+)E1A_r60_a107				1.75091e-33	-2.13494	22268.8	10442.8
A_23_P357929	NM_015139	SLC35D1	solute carrier family 35 (UDP-glucuronic acid/UDP-N-acetylgalactosamine dual transporter), member D1	1e-05	-2.13578	38.8574	18.2521
A_24_P190804	NM_003916	AP1S2	adaptor-related protein complex 1, sigma 2 subunit	0.00044	-2.13797	96.7914	47.8092
A_23_P79441	NM_017880	C2orf42	chromosome 2 open reading frame 42	1e-05	-2.13906	79.0863	38.1883
A_24_P312119		A_24_P312119	Unknown	2.8822e-22	-2.1411	249.615	116.11
A_24_P12660	AA988138	FAM49B	os07d10.s1 NCI_CGAP_Lu5 Homo sapiens cDNA clone IMAGE:1604659 3', mRNA sequence.	1.59657e-20	-2.14143	289.015	133.429
A_23_P422305	AK095295	SFXN4	sideroflexin 4	3e-05	-2.14232	34.5195	16.3365
A_24_P137563	NM_144643	SCLT1	sodium channel and clathrin linker 1	9.88188e-18	-2.14237	303.79	142.143
A_32_P86118	NM_001010853	PM20D2	peptidase M20 domain containing 2	1.61195e-12	-2.14277	212.936	100.726
A_23_P211762	CN371015	COL8A1	Collagen, type VIII, alpha 1	2.93793e-08	-2.1431	253.121	119.631
A_24_P342150	BC004103	GABPB2	GA binding protein transcription factor, beta subunit 2	9.77041e-11	-2.14359	180.388	83.8191
A_24_P34155	D43967	RUNX1	runt-related transcription factor 1 (acute myeloid leukemia 1; aml1 oncogene)	5.01471e-06	-2.14568	990.085	486.051
A_23_P161152	NM_014317	PDSS1	prenyl (decaprenyl) diphosphate synthase, subunit 1	1.82169e-44	-2.14729	318.434	147.969
A_23_P252764	NM_139045	SMARCA2	SWI/SNF related, matrix associated, actin dependent regulator of chromatin, subfamily a, member 2	2.03223e-06	-2.14795	80.2803	36.8841
A_32_P85279	BC005066	SMARCE1	SWI/SNF related, matrix associated, actin dependent regulator of chromatin, subfamily e, member 1	5.20859e-28	-2.14812	132.398	61.664
A_24_P274795	NM_018719	CDCA7L	cell division cycle associated 7-like	7.79279e-24	-2.14812	994.598	462.602
A_23_P110611	NM_017676	GIN1	gypsy retrotransposon integrase 1	9.95091e-39	-2.15019	233.018	108.7
A_23_P42042	NM_020466	LYRM2	LYR motif containing 2	1.41225e-09	-2.15252	284.238	133.311
A_23_P160742	NM_007070	GLMN	Homo sapiens glomulin, FKBP associated protein (GLMN), transcript variant 2, mRNA [NM_007070]	5.47763e-10	-2.15254	127.007	59.2808
A_23_P200901	NM_004436	ENSA	endosulfine alpha	3.92025e-14	-2.15419	348.199	159.96
A_23_P54230	NM_207660	ZC3H14	zinc finger CCCH-type containing 14	0.00015	-2.15609	133.334	61.0171
A_24_P371281	NM_025246	TMEM22	transmembrane protein 22	0.00025	-2.15612	30.2419	14.0339
A_23_P361482	NM_153712	TTL	tubulin tyrosine ligase	1.03681e-09	-2.15636	149.12	69.8235
A_23_P128060	NM_019591	ZNF26	zinc finger protein 26	6.3221e-06	-2.15852	208.03	97.9252
A_32_P109296	NM_152259	C15orf42	chromosome 15 open reading frame 42	0.00048	-2.15863	707.066	302.825
A_32_P139391	BI759100	BI759100	603042504F1 NIH_MGC_116 Homo sapiens cDNA clone IMAGE:5182897 5', mRNA sequence.	3e-05	-2.15876	85.4295	39.5004
A_23_P416036	NM_207107	UCHL5IP	UCHL5 interacting protein	7.27037e-07	-2.16358	76.3525	35.0597
A_24_P352864	NM_005789	PSME3	proteasome (prosome, macropain) activator subunit 3 (PA28 gamma; Ki)	0.00019	-2.16381	169.444	78.7755
A_24_P659113	NM_152523	CCNYL1	cyclin Y-like 1	1.54431e-11	-2.16404	217.072	100.287
A_32_P15156	BX648207	BX648207	MRNA; cDNA DKFZp686E16168 (from clone DKFZp686E16168)	9.90296e-08	-2.16637	194.578	89.8874
A_32_P107717	BX100535	BX100535	BX100535 Soares_testis_NHT Homo sapiens cDNA clone IMAGp998I094457 ; IMAGE:1753808 5', mRNA sequence.	1.7713e-18	-2.16753	113.849	53.1118
A_23_P88873	NM_022041	GAN	giant axonal neuropathy (gigaxonin)	3.69449e-11	-2.16841	90.5646	42.7593
A_32_P100365	AI570240	ERRFI1	ERBB receptor feedback inhibitor 1	7.18117e-14	-2.17288	279.28	127.438
A_32_P179572	AJ001827	UBFD1	Ubiquitin family domain containing 1	0.00057	-2.17374	62.779	27.8741
A_23_P34788	NM_006845	KIF2C	kinesin family member 2C	7.79188e-10	-2.17577	497.489	219.656
A_23_P139965	NM_001010897	C13orf21	chromosome 13 open reading frame 21	7e-05	-2.1759	139.085	63.4736
A_23_P154938	NM_003325	HIRA	HIR histone cell cycle regulation defective homolog A (S. cerevisiae)	1.90804e-06	-2.17738	3608.61	1547.03
A_24_P944390	AL050107	WWTR1	WW domain containing transcription regulator 1	9e-05	-2.17788	83.7493	39.1852
A_32_P89755	NM_003144	SSR1	signal sequence receptor, alpha (translocon-associated protein alpha)	3.09053e-07	-2.18163	256.401	118.78
A_23_P336513	NM_015465	GEMIN5	gem (nuclear organelle) associated protein 5	1e-05	-2.18225	401.096	175.928
A_32_P151589	AY295762	SMARCA2	SWI/SNF related, matrix associated, actin dependent regulator of chromatin, subfamily a, member 2	5.42233e-13	-2.18414	181.949	84.1289
A_23_P204364	NM_006170	NOL1	nucleolar protein 1, 120kDa	8.20553e-11	-2.18966	275.615	127.077
A_32_P134167	BG031574	CUL5	602299712F1 NIH_MGC_87 Homo sapiens cDNA clone IMAGE:4394138 5', mRNA sequence.	0	-2.19102	258.447	118.186
A_23_P46118	NM_001821	CHML	choroideremia-like (Rab escort protein 2)	9.96695e-06	-2.1956	125.475	59.2306
A_23_P84475	G30702	ENST00000360178	sWSS3420 Eric D. Green Homo sapiens STS cDNA clone 7B04E04, sequence tagged site.	3.77318e-07	-2.19607	92.5093	41.978
A_24_P200603	NM_032151	PCBD2	pterin-4 alpha-carbinolamine dehydratase/dimerization cofactor of hepatocyte nuclear factor 1 alpha (TCF1) 2	2.76025e-35	-2.1967	311.979	141.986
A_23_P43434	NM_005047	PSMD5	proteasome (prosome, macropain) 26S subunit, non-ATPase, 5	1.31461e-10	-2.197	120.75	55.8046
A_32_P60687	AI278811	MYC	V-myc myelocytomatosis viral oncogene homolog (avian)	1.17211e-18	-2.19705	638.745	288.712
A_23_P48669	NM_005192	CDKN3	cyclin-dependent kinase inhibitor 3 (CDK2-associated dual specificity phosphatase)	4.36203e-06	-2.19909	395.216	165.287
A_24_P67946	NM_199040	NUDT4	nudix (nucleoside diphosphate linked moiety X)-type motif 4	8e-05	-2.20612	264.418	119.857
A_23_P212284	NM_015426	WDR51A	WD repeat domain 51A	1.81616e-37	-2.20645	216.551	97.651
A_23_P123466	NM_153332	THEX1	three prime histone mRNA exonuclease 1	2.40788e-06	-2.21105	166.722	73.1981
A_24_P75688		A_24_P75688	Unknown	5e-05	-2.21127	44.2666	19.6732
A_23_P98864	NM_005895	GOLGA3	golgi autoantigen, golgin subfamily a, 3	4e-05	-2.21183	58.7856	27.3365
A_32_P42149		A_32_P42149	Unknown	1.41265e-06	-2.21389	181.386	83.5622
A_23_P42036	NM_020466	LYRM2	LYR motif containing 2	1.51185e-31	-2.21458	560.326	252.794
A_24_P471121		A_24_P471121	Unknown	0.00033	-2.21559	51.819	23.3056
A_23_P47885	NM_153377	LRIG3	leucine-rich repeats and immunoglobulin-like domains 3	1.18289e-17	-2.21658	385.845	174.813
A_24_P333716	NM_022459	XPO4	exportin 4	1.03532e-10	-2.21764	188.3	85.0762
A_23_P12336	NM_018137	PRMT6	protein arginine methyltransferase 6	1.7236e-43	-2.21982	762.729	343.065
A_23_P259071	NM_001657	AREG	amphiregulin (schwannoma-derived growth factor)	1.60806e-21	-2.22016	46095.5	21102.2
A_24_P212072	BC107571	BRCTD1	BRCT domain containing 1	4e-05	-2.22069	206.693	90.8217
A_24_P703642	XM_934719	LOC647322	hypothetical protein LOC647322	0.00013	-2.22115	312.954	133.006
A_23_P82108	NM_020861	ZBTB2	zinc finger and BTB domain containing 2	4.06948e-16	-2.22175	269.632	120.731
A_23_P78383	NM_013326	C18orf8	chromosome 18 open reading frame 8	1.53929e-06	-2.22243	101.394	46.7151
A_24_P937691	AL050204	AL050204	Homo sapiens, Similar to likely ortholog of yeast ARV1, clone IMAGE:4733238, mRNA	0.00055	-2.22368	29.7368	13.4148
A_23_P37704	NM_030928	CDT1	chromatin licensing and DNA replication factor 1	2.18256e-10	-2.2242	1091.82	445.954
A_32_P64894		A_32_P64894	Unknown	0.00013	-2.22457	144.484	65.5257
A_23_P254025	NM_003408	ZFP37	zinc finger protein 37 homolog (mouse)	2.95136e-08	-2.22474	72.4327	32.6325
A_23_P134734	NM_017786	GOLSYN	Golgi-localized protein	3.25301e-07	-2.22801	281.639	123.576
A_23_P39616	NM_006190	ORC2L	origin recognition complex, subunit 2-like (yeast)	5.61136e-24	-2.22857	261.064	117.387
A_23_P106887	NM_004960	FUS	fusion (involved in t(12;16) in malignant liposarcoma)	3.82123e-40	-2.22965	930.581	416.602
A_24_P113686	NM_017953	C1orf181	chromosome 1 open reading frame 181	7.05683e-26	-2.22993	257.114	115.221
A_24_P371628	NM_054027	ANKH	ankylosis, progressive homolog (mouse)	2.16646e-06	-2.22993	48.1847	21.6031
A_23_P94998	NM_012318	LETM1	leucine zipper-EF-hand containing transmembrane protein 1	0	-2.23098	579.188	261.512
A_32_P192480	CR627122	CR627122	Homo sapiens mRNA; cDNA DKFZp779M2422 (from clone DKFZp779M2422).	0	-2.23167	438.866	196.758
A_23_P209987	NM_019014	POLR1B	polymerase (RNA) I polypeptide B, 128kDa	1.26251e-18	-2.2377	322.605	145.003
A_24_P808534	NM_001357	DHX9	DEAH (Asp-Glu-Ala-His) box polypeptide 9	0.0003	-2.2381	68.4172	29.365
A_24_P686965	AK124869	SH2D5	SH2 domain containing 5	8.05269e-13	-2.23892	10892.8	4832.86
A_23_P35656	BC003519	FLJ34077	Homo sapiens weakly similar to zinc finger protein 195, mRNA (cDNA clone IMAGE:3606289), partial cds.	1e-05	-2.23915	150.085	68.8812
A_24_P622697	XM_373298	XM_373298	PREDICTED: Homo sapiens similar to adenylate kinase 3 alpha like; adenylate kinase 6 (LOC392347), mRNA [XM_373298]	0.00031	-2.24276	75.3695	32.5257
A_24_P90005	NM_005203	COL13A1	collagen, type XIII, alpha 1	0.00014	-2.24424	225.814	98.4898
A_24_P410117		ENST00000331861	Unknown	5.92158e-12	-2.2444	78.4571	34.8718
A_23_P213204	NM_133334	WHSC1	Wolf-Hirschhorn syndrome candidate 1	7.14734e-09	-2.24505	238.697	104.855
A_24_P733083		A_24_P733083	Unknown	9.37435e-06	-2.24573	91.7925	40.7855
A_23_P71526	NM_018482	DDEF1	development and differentiation enhancing factor 1	1.36052e-06	-2.24648	64.7839	28.9381
A_23_P322196	NM_138400	NOM1	nucleolar protein with MIF4G domain 1	7e-05	-2.24653	99.3606	47.1113
A_23_P28886	NM_002592	PCNA	proliferating cell nuclear antigen	1.76852e-32	-2.24711	1874.1	816.013
A_23_P149798	AK027209	FLJ23556	hypothetical protein FLJ23556	2e-05	-2.2472	49.6605	21.9843
A_24_P335620	NM_003486	SLC7A5	solute carrier family 7 (cationic amino acid transporter, y+ system), member 5	1.06735e-15	-2.24998	5276.25	2266.79
A_24_P627678		A_24_P627678	Unknown	0	-2.25051	349.712	155.027
A_32_P64475	NM_152608	C1orf55	chromosome 1 open reading frame 55	4.3983e-15	-2.25247	177.441	79.271
A_32_P144619	BF827074	VCP	Valosin-containing protein	1.62792e-06	-2.25275	124.034	56.6883
A_23_P212688	NM_005241	EVI1	ecotropic viral integration site 1	2.5035e-06	-2.25444	282.697	118.906
A_24_P221198	NM_203397	LOC255374	similar to hypothetical protein MGC49416	3.51627e-25	-2.25551	96.219	43.2894
A_23_P251421	NM_031942	CDCA7	cell division cycle associated 7	9.15733e-20	-2.25615	1370.93	602.526
A_23_P41267	BC010526	LOC401127	hypothetical LOC401127	3.03999e-13	-2.25736	121.61	52.9363
A_23_P137837	AL117403	DKFZp434F1735	Homo sapiens mRNA; cDNA DKFZp434F1735 (from clone DKFZp434F1735).	1.12108e-10	-2.25745	56.6096	24.9761
A_32_P49284	XM_372040	XM_372040	PREDICTED: Homo sapiens similar to asparagine synthetase; glutamine-dependent asparagine synthetase; TS11 cell cycle control protein (LOC389652), mRNA [XM_372040]	7.62815e-31	-2.25883	2643.89	1171.13
A_23_P110686	NM_003714	STC2	stanniocalcin 2	0.00089	-2.25922	94.365	45.4265
A_23_P404494	NM_002185	IL7R	interleukin 7 receptor	1.8613e-17	-2.25967	444.74	196.316
A_24_P332532		A_24_P332532	Unknown	1.06005e-32	-2.25977	887.718	391.386
A_23_P303815	AF451988	DKFZp667G2110	hypothetical protein DKFZp667G2110	8.29893e-23	-2.26179	316.502	139.772
A_32_P128399		A_32_P128399	Unknown	4.07879e-15	-2.26256	727.059	310.419
A_23_P63503	NM_002871	RABIF	RAB interacting factor	3.72614e-33	-2.26858	198.582	86.9236
A_32_P191141		A_32_P191141	Unknown	2.70745e-11	-2.27165	204.295	88.5744
A_32_P215143	XM_934220	LOC283970	hypothetical protein LOC283970	5e-05	-2.27224	35.1334	16.371
A_23_P50096	NM_001071	TYMS	thymidylate synthetase	0.00011	-2.2734	2367.62	914.566
A_23_P370989	NM_005914	MCM4	minichromosome maintenance complex component 4	2.10928e-06	-2.27436	201.184	89.238
A_24_P290314		ENST00000332498	Unknown	3.6289e-22	-2.27471	1028.52	448.975
A_24_P409881	XM_291989	LOC338756	similar to nucleolar protein 5A	2.14327e-14	-2.27503	2735.48	1170.92
A_23_P25706	NM_024734	CLMN	calmin (calponin-like, transmembrane)	5.56884e-14	-2.27545	268.133	117.333
A_23_P393620	NM_006528	TFPI2	tissue factor pathway inhibitor 2	2.6382e-12	-2.27744	6868.34	3018.89
A_32_P26330	NM_005153	USP10	ubiquitin specific peptidase 10	2.1908e-07	-2.27876	80.1194	35.8242
A_24_P85619	AF363068	C18orf50	chromosome 18 open reading frame 50	1.1904e-10	-2.27947	152.04	67.8618
A_23_P86731	NM_005674	ZNF239	zinc finger protein 239	4.70326e-08	-2.28308	134.415	60.7635
A_23_P151337	NR_002605	DLEU1	Homo sapiens deleted in lymphocytic leukemia, 1 (DLEU1) on chromosome 13.	2.96992e-17	-2.28607	561.312	245.578
A_24_P392496		ENST00000315293	Unknown	2e-05	-2.28789	65.773	29.7933
A_24_P376556	NM_018947	CYCS	cytochrome c, somatic	0	-2.28815	3359.96	1468.99
A_23_P55601	AF085244	ZNF236	zinc finger protein 236	0.0006	-2.28946	60.9968	28.9772
A_23_P99579	NM_032490	C14orf142	chromosome 14 open reading frame 142	1.01146e-12	-2.28983	133.369	58.2836
A_32_P105195	NM_014829	DDX46	DEAD (Asp-Glu-Ala-Asp) box polypeptide 46	0.00024	-2.2901	91.9214	41.338
A_23_P44177	NM_173824	C3orf38	chromosome 3 open reading frame 38	1.96306e-12	-2.29102	149.15	65.0511
A_23_P91328	NM_006392	NOL5A	nucleolar protein 5A (56kDa with KKE/D repeat)	3.35461e-23	-2.2949	5972.92	2590.83
A_32_P160348		THC2292718	Unknown	3e-05	-2.29754	146.748	60.1116
A_32_P165477	NM_014331	SLC7A11	solute carrier family 7, (cationic amino acid transporter, y+ system) member 11	1.16189e-08	-2.29788	263.727	115.334
A_24_P912186		A_24_P912186	Unknown	0.00059	-2.29985	57.6099	24.7171
A_24_P372672	NM_001931	DLAT	dihydrolipoamide S-acetyltransferase (E2 component of pyruvate dehydrogenase complex)	2e-05	-2.3002	185.924	81.658
A_24_P51118	NM_002451	MTAP	methylthioadenosine phosphorylase	1.21157e-11	-2.30028	97.3196	42.9617
A_23_P420334	NM_152595	PGBD4	piggyBac transposable element derived 4	5.40744e-08	-2.30094	83.9374	36.8744
A_23_P309224	NM_018238	AGK	acylglycerol kinase	0.00081	-2.30197	33.8502	14.8233
A_32_P160039		ENST00000359244	Unknown	2.46184e-12	-2.30309	461.067	194.124
A_24_P810828	BC044637	LOC348926	hypothetical protein LOC348926	7.49557e-28	-2.3036	399.597	171.775
A_23_P16110	NR_002146	OR7E24	Homo sapiens olfactory receptor, family 7, subfamily E, member 24 (OR7E24), mRNA.	2.96574e-09	-2.30457	192.935	85.0761
A_23_P99920	NM_016395	PTPLAD1	protein tyrosine phosphatase-like A domain containing 1	1.6994e-08	-2.30592	87.5867	39.0853
A_32_P12065	XM_932180	LOC644424	hypothetical protein LOC644424	6e-05	-2.30715	201.39	85.9678
A_23_P202345	NM_032804	ADO	2-aminoethanethiol (cysteamine) dioxygenase	0.00054	-2.30954	76.2884	34.0188
A_23_P206059	NM_003981	PRC1	protein regulator of cytokinesis 1	5.21405e-07	-2.30981	734.543	302.354
A_24_P225616	NM_001034	RRM2	Homo sapiens ribonucleotide reductase M2 polypeptide (RRM2), mRNA.	5.62438e-07	-2.31308	99.1549	41.1957
A_23_P124417	NM_004336	BUB1	BUB1 budding uninhibited by benzimidazoles 1 homolog (yeast)	2e-05	-2.31379	205.372	85.8931
A_23_P106922	NM_021615	CHST6	carbohydrate (N-acetylglucosamine 6-O) sulfotransferase 6	0.00018	-2.31402	232.705	95.8349
A_23_P133123	NM_032117	MND1	meiotic nuclear divisions 1 homolog (S. cerevisiae)	2.52091e-11	-2.31572	220.611	94.5382
A_24_P166168	AK096319	AK096319	CDNA FLJ39000 fis, clone NT2RI2022468	3.55079e-16	-2.31635	164.078	70.8756
A_23_P151856	NM_016396	CTDSPL2	CTD (carboxy-terminal domain, RNA polymerase II, polypeptide A) small phosphatase like 2	4.62774e-25	-2.31845	110.938	47.734
A_23_P104563	NM_001876	CPT1A	carnitine palmitoyltransferase 1A (liver)	5.60177e-08	-2.3207	110.561	45.7647
A_23_P37505	NM_130810	DYX1C1	dyslexia susceptibility 1 candidate 1	1.61051e-22	-2.32083	120.064	51.4629
A_24_P221154	NM_002858	ABCD3	ATP-binding cassette, sub-family D (ALD), member 3	5.00721e-06	-2.32148	120.86	54.6743
A_23_P213638	NM_024594	PANK3	pantothenate kinase 3	5.28555e-15	-2.3216	239.309	102.492
A_23_P61945	NM_198159	MITF	microphthalmia-associated transcription factor	6.74686e-06	-2.32328	168.142	71.0239
A_23_P55174	NM_138387	G6PC3	glucose 6 phosphatase, catalytic, 3	1e-05	-2.32334	55.8831	24.6284
A_23_P85004	NM_007309	DIAPH2	diaphanous homolog 2 (Drosophila)	1.44082e-13	-2.32438	81.4647	35.1135
A_23_P148047	NM_000958	PTGER4	prostaglandin E receptor 4 (subtype EP4)	8.47822e-28	-2.32662	304.071	130.567
A_32_P216507	AI024778	AGPS	ou52f11.x1 NCI_CGAP_Br2 Homo sapiens cDNA clone IMAGE:1631469 3', mRNA sequence.	5.6759e-06	-2.32796	79.2188	33.7987
A_24_P924185	S81524	RC1	RC1=NADH dehydrogenase subunit 3 homolog/ND3 homolog [human, renal cell carcinoma, mRNA Mitochondrial Partial, 65 nt].	6.15568e-08	-2.32897	119.379	51.8591
A_24_P198629	NM_181740	LINS1	Homo sapiens lines homolog 1 (Drosophila) (LINS1), transcript variant 3, mRNA [NM_181740]	9.88504e-06	-2.32922	36.6642	15.9732
A_23_P253484	NM_016228	AADAT	aminoadipate aminotransferase	1.09412e-09	-2.32991	183.724	78.3328
A_23_P74349	NM_145697	NUF2	NUF2, NDC80 kinetochore complex component, homolog (S. cerevisiae)	0.00076	-2.33028	202.61	81.1769
A_23_P3792	NM_003486	SLC7A5	solute carrier family 7 (cationic amino acid transporter, y+ system), member 5	6.72507e-20	-2.33437	321.202	135.173
A_32_P119174	NM_001012267	CENPP	centromere protein P	1.25124e-13	-2.33526	649.683	274.512
A_24_P251599	NM_001234	CAV3	caveolin 3	1.65353e-43	-2.34232	135.233	57.9784
A_23_P119562	NM_001928	CFD	complement factor D (adipsin)	1.59609e-32	-2.34463	326.998	138.272
A_23_P145694	NM_001673	ASNS	asparagine synthetase	1.65165e-30	-2.34558	7959.08	3396.95
A_32_P77665		THC2384975	ALU7_HUMAN (P39194) Alu subfamily SQ sequence contamination warning entry, partial (6%) [THC2384975]	0.00015	-2.34568	83.0894	36.4355
A_23_P102551	NM_005434	MALL	mal, T-cell differentiation protein-like	2.59069e-10	-2.34728	86.3154	37.4607
A_23_P37966		A_23_P37966	Unknown	1.04672e-10	-2.34905	122.212	50.8503
A_23_P106439	NM_033544	RCCD1	RCC1 domain containing 1	5e-05	-2.35017	59.3001	25.7501
A_24_P794447	AK021552	LOC399959	hypothetical gene supported by BX647608	1.77773e-08	-2.35168	141.166	59.8837
A_23_P52278	NM_004523	KIF11	kinesin family member 11	3.97678e-06	-2.35583	120.964	51.4013
A_24_P163845	NM_018294	CWF19L1	CWF19-like 1, cell cycle control (S. pombe)	1.18014e-13	-2.35605	217.876	92.9452
A_24_P383834		A_24_P383834	Unknown	1.42343e-18	-2.35628	229.713	96.1568
A_32_P16204	BC013438	LOC375295	hypothetical gene supported by BC013438	3.91132e-07	-2.35928	145.581	61.0953
A_32_P12232		THC2279931	Unknown	0.0004	-2.35945	85.6076	35.823
A_23_P431381	NM_173608	C14orf80	chromosome 14 open reading frame 80	1e-05	-2.36028	103.69	41.7613
A_32_P118250	BC013143	C14orf167	chromosome 14 open reading frame 167	0.00042	-2.36108	108.446	45.3922
A_24_P55148	NM_021058	HIST1H2BJ	histone cluster 1, H2bj	3e-05	-2.36361	98.2105	38.8757
A_32_P178537	G36631	G36631	SHGC-53577 Human Homo sapiens STS cDNA, sequence tagged site.	0.00031	-2.36399	108.489	46.9219
A_23_P365189	NM_015099	CAMTA2	calmodulin binding transcription activator 2	0.00048	-2.36402	40.7613	17.7766
A_23_P97780	BC043009	LOC338620	hypothetical protein LOC338620	1e-05	-2.36593	299.839	122.241
A_24_P630875		THC2340322	Q5T931 (Q5T931) Sorbin and SH3 domain containing 1, partial (3%) [THC2340322]	1.51436e-06	-2.36596	71.2796	30.4545
A_23_P370434	NM_001212	C1QBP	complement component 1, q subcomponent binding protein	0	-2.36649	15733.7	6644.32
A_24_P561223		THC2308977	R18C_MOUSE (Q8R2L5) 28S ribosomal protein S18c, mitochondrial precursor (MRP-S18-c) (Mrps18c) (MRP-S18-1), partial (20%) [THC2308977]	0	-2.36782	235.048	98.9018
A_23_P382688	NM_145284	FAM122B	family with sequence similarity 122B	1.74642e-06	-2.36886	137.205	55.1049
A_24_P55356	D87682	KIAA0241	KIAA0241	0.00045	-2.36932	86.4456	36.3023
A_23_P14543	NM_006020	ALKBH1	alkB, alkylation repair homolog 1 (E. coli)	2e-05	-2.37002	63.3686	26.6467
A_23_P118	NM_001439	EXTL2	exostoses (multiple)-like 2	0.00042	-2.37038	36.3896	16.1886
A_23_P254612	NM_006716	DBF4	DBF4 homolog (S. cerevisiae)	1.35985e-20	-2.37139	203.373	84.8892
A_24_P71834	NM_016141	DYNC1LI1	dynein, cytoplasmic 1, light intermediate chain 1	2.05489e-11	-2.3718	134.204	57.542
A_23_P62021	L12350	THBS2	thrombospondin 2	0	-2.3727	3227.57	1363.26
A_23_P33119	NM_023080	C8orf33	chromosome 8 open reading frame 33	0.00094	-2.37323	106.428	44.6293
A_23_P405878	NM_152319	C12orf54	chromosome 12 open reading frame 54	1.62773e-17	-2.37513	220.082	92.4603
A_23_P141248	NM_021947	SRR	serine racemase	2.77447e-07	-2.3761	99.1496	41.6078
A_23_P25626	NM_024808	C13orf34	chromosome 13 open reading frame 34	1.98073e-10	-2.37924	107.909	45.7874
A_24_P804992	AK094066	NFIB	nuclear factor I/B	1.90818e-08	-2.3799	48.3481	20.3708
A_23_P102071	AK027315	AK027315	Homo sapiens cDNA FLJ14409 fis, clone HEMBA1004408, moderately similar to PEPTIDYL-PROLYL CIS-TRANS ISOMERASE 10 (EC 5.2.1.8).	5.14665e-15	-2.38016	254.742	105.408
A_23_P116387	NM_020238	INCENP	inner centromere protein antigens 135/155kDa	3.07284e-13	-2.38113	258.789	107.919
A_32_P27373	CV569217	CV569217	od02h01.y1 Human keratoconus cornea, unamplified, (od/oe) Homo sapiens cDNA clone od02h01 5', mRNA sequence.	1.28833e-07	-2.38216	73.7234	30.7882
A_23_P102743	NM_015939	TRMT6	tRNA methyltransferase 6 homolog (S. cerevisiae)	0.00033	-2.3852	159.847	66.1616
A_32_P31465	AI696433	AI696433	tw61d05.x1 NCI_CGAP_Ut3 Homo sapiens cDNA clone IMAGE:2264169 3', mRNA sequence.	0.00012	-2.38878	32.7172	13.774
A_32_P68516		A_32_P68516	Unknown	2.0199e-07	-2.39144	428.33	173.669
A_32_P114146		A_32_P114146	Unknown	0	-2.39155	142.804	59.6986
A_23_P203283	AK125902	QSER1	glutamine and serine rich 1	1.01964e-27	-2.39195	260.218	108.577
A_23_P433111	NM_153706	C5orf35	chromosome 5 open reading frame 35	1.65768e-19	-2.39438	121.756	50.161
A_24_P28739	NM_018084	CCDC88A	coiled-coil domain containing 88A	0.00038	-2.39499	31.3583	13.2257
A_32_P200901		A_32_P200901	Unknown	7.09057e-43	-2.39944	823.112	341.873
A_23_P145711	NM_024728	C7orf10	chromosome 7 open reading frame 10	1.5935e-06	-2.40115	97.5778	42.2933
A_32_P173922		A_32_P173922	Unknown	0.00033	-2.40589	35.3016	14.9754
A_24_P92183	BC039151	PABPC1L	poly(A) binding protein, cytoplasmic 1-like	0.00059	-2.40628	62.4211	24.7454
A_24_P601576	BC048794	LOC399491	LOC399491 protein	2.82397e-09	-2.41047	76.2514	31.6809
A_23_P58489	NM_024091	FASTKD3	FAST kinase domains 3	9.91737e-14	-2.41319	165.813	69.3944
A_24_P115450	NM_018688	BIN3	bridging integrator 3	5.11491e-07	-2.41539	78.5786	31.5565
A_23_P37144	NM_080664	C14orf126	chromosome 14 open reading frame 126	5.78914e-14	-2.41667	245.927	101.859
A_23_P138507	NM_001786	CDC2	cell division cycle 2, G1 to S and G2 to M	0.00043	-2.41874	427.122	179.756
A_23_P144726	NM_016391	HSPC111	hypothetical protein HSPC111	0	-2.42041	12878.6	5306.93
A_32_P185029		THC2314901	BC004536 carnitine deficiency-associated gene expressed in ventricle 1 {Homo sapiens;} , partial (7%) [THC2314901]	1e-05	-2.42129	72.8966	31.816
A_23_P90233	NM_024303	ZSCAN5	zinc finger and SCAN domain containing 5	3.69039e-32	-2.42668	122.087	50.7661
A_23_P65455	NM_017815	C14orf94	chromosome 14 open reading frame 94	7.02462e-16	-2.42965	137.343	55.1519
A_23_P416468	NM_025049	PIF1	PIF1 5'-to-3' DNA helicase homolog (S. cerevisiae)	0.00028	-2.43061	252.498	97.0132
A_24_P67375	NM_000367	TPMT	thiopurine S-methyltransferase	6.94704e-06	-2.43153	169.475	67.8013
A_23_P207068	BC110499	USP22	ubiquitin specific peptidase 22	7.84427e-06	-2.43589	37.9759	15.961
A_32_P5276	AB073386	SGEF	Src homology 3 domain-containing guanine nucleotide exchange factor	0.00037	-2.43618	55.1312	23.1338
A_24_P276628	NM_000310	PPT1	palmitoyl-protein thioesterase 1 (ceroid-lipofuscinosis, neuronal 1, infantile)	2.62722e-07	-2.43885	69.7895	27.3137
A_24_P118271		A_24_P118271	Unknown	2e-05	-2.44297	61.2669	24.925
A_24_P13533	NM_203467	PPIL5	peptidylprolyl isomerase (cyclophilin)-like 5	3.11353e-13	-2.44392	121.599	49.801
A_23_P256724	NM_003841	TNFRSF10C	tumor necrosis factor receptor superfamily, member 10c, decoy without an intracellular domain	1.20968e-07	-2.44516	47.5389	19.6716
A_24_P200784	NM_016487	C6orf203	chromosome 6 open reading frame 203	3.2344e-06	-2.44551	215.722	85.76
A_23_P405216	NM_173656	ZNF619	zinc finger protein 619	0.00015	-2.44671	40.7015	17.4662
A_32_P64820	BM981574	EIF4E	Eukaryotic translation initiation factor 4E	1.22645e-21	-2.44819	240.674	97.37
A_32_P8396	BM563419	BM563419	AGENCOURT_6589547 NIH_MGC_98 Homo sapiens cDNA clone IMAGE:5441655 5', mRNA sequence.	9e-05	-2.45139	29.8156	12.2353
A_23_P19084	NM_004499	HNRPAB	heterogeneous nuclear ribonucleoprotein A/B	2.84212e-09	-2.45351	321.528	130.599
A_24_P109351	NM_001009814	KIAA0564	KIAA0564 protein	2.01646e-27	-2.45365	151.049	61.0757
A_23_P88740	NM_018455	CENPN	centromere protein N	8.45622e-06	-2.46216	977.941	373.85
A_24_P506680	AA653580	AA653580	ag61f08.s1 Gessler Wilms tumor Homo sapiens cDNA clone IMAGE:1127463 3' similar to contains Alu repetitive element;, mRNA sequence.	0.00039	-2.46483	49.2309	19.917
A_24_P304485	NM_020782	KLHDC5	kelch domain containing 5	1e-05	-2.46642	103.393	42.8734
A_32_P40667	AV742170	NDUFC1	AV742170 CB Homo sapiens cDNA clone CBFBRD03 5', mRNA sequence.	9.13188e-07	-2.46844	269.486	105.887
A_24_P302574	AK055441	OSGEPL1	O-sialoglycoprotein endopeptidase-like 1	2.63434e-06	-2.46886	217.911	88.9124
A_32_P105281	AW935085	SERBP1	SERPINE1 mRNA binding protein 1	1.96816e-15	-2.46934	214.054	86.8946
A_23_P127467	NM_032325	EIF1AD	eukaryotic translation initiation factor 1A domain containing	7.20599e-06	-2.47109	89.3632	35.003
A_24_P213794	NM_012118	CCRN4L	CCR4 carbon catabolite repression 4-like (S. cerevisiae)	3.95349e-12	-2.47212	138.763	56.4162
A_24_P503492	AA805504	CENPL	Centromere protein L	3.59275e-17	-2.4755	295.142	119.812
A_32_P210691		A_32_P210691	Unknown	4.67256e-17	-2.47877	212.503	84.8422
A_23_P65741	NM_133375	DIS3L	DIS3 mitotic control homolog (S. cerevisiae)-like	2.66132e-10	-2.48101	217.627	87.2858
A_24_P832426	BC032021	B3GALTL	beta 1,3-galactosyltransferase-like	3e-05	-2.48377	42.1663	16.7023
A_32_P139196	AK024240	MIRH1	microRNA host gene (non-protein coding) 1	2.91512e-06	-2.48728	123.83	48.8899
A_24_P944597		A_24_P944597	Unknown	4e-05	-2.49188	42.4899	17.1758
A_23_P97265	NM_017725	GPATC4	Homo sapiens G patch domain containing 4 (GPATC4), transcript variant 3, mRNA [NM_017725]	0	-2.49511	1094.56	438.201
A_32_P34003		THC2313453	Unknown	0.00028	-2.49623	45.884	18.6399
A_24_P904903	NM_004640	BAT1	HLA-B associated transcript 1	6e-05	-2.49856	45.5431	17.7693
A_24_P76759	BC021301	FARP2	FERM, RhoGEF and pleckstrin domain protein 2	1.51212e-06	-2.49934	54.7808	22.2881
A_23_P50195		A_23_P50195	Unknown	2e-05	-2.5007	59.4951	24.7951
A_24_P941268	AK057568	CA5B	carbonic anhydrase VB, mitochondrial	8.77325e-08	-2.50285	112.471	44.5917
A_24_P4877	NM_033114	ZCRB1	zinc finger CCHC-type and RNA binding motif 1	1.02309e-06	-2.50325	41.6899	17.0537
A_24_P248863	AY629351	ZCCHC4	zinc finger, CCHC domain containing 4	1.50313e-10	-2.5048	70.3521	28.5037
A_32_P226801	AA890297	LRRC16	Leucine rich repeat containing 16	0	-2.50747	284.246	113.489
A_32_P139229	NM_213598	ZNF543	zinc finger protein 543	7e-05	-2.50969	121.672	48.7911
A_23_P165355	NM_005687	FARSB	phenylalanyl-tRNA synthetase, beta subunit	0	-2.51236	376.123	149.757
A_23_P36226	NM_032315	SLC25A33	solute carrier family 25, member 33	0	-2.51388	1098.81	438.044
A_23_P408913	NM_152517	TTC30B	tetratricopeptide repeat domain 30B	1.17299e-12	-2.51626	100.528	39.8965
A_24_P6381	NM_178276	SERINC5	serine incorporator 5	1.21889e-08	-2.51728	91.3545	36.4594
A_24_P222365	NM_199188	LARP4	La ribonucleoprotein domain family, member 4	1.3186e-06	-2.51965	41.6089	16.9873
A_23_P104798	NM_001562	IL18	interleukin 18 (interferon-gamma-inducing factor)	0	-2.52011	472.188	184.541
A_24_P935318	NM_022839	MRPS11	mitochondrial ribosomal protein S11	9e-05	-2.52387	118.497	45.9022
A_23_P365685	NM_033514	LIMS3	LIM and senescent cell antigen-like domains 3	4.21793e-07	-2.52596	131.444	53.4155
A_24_P405054	NM_015609	C1orf144	chromosome 1 open reading frame 144	2.8716e-10	-2.52658	173.477	67.3782
A_23_P203947	NM_030655	DDX11	Homo sapiens DEAD/H (Asp-Glu-Ala-Asp/His) box polypeptide 11 (CHL1-like helicase homolog, S. cerevisiae) (DDX11), transcript variant 3, mRNA [NM_030655]	0.00022	-2.52705	47.648	19.4312
A_23_P92441	NM_002358	MAD2L1	MAD2 mitotic arrest deficient-like 1 (yeast)	3.45999e-12	-2.52792	768.025	296.205
A_23_P131866	NM_198433	AURKA	aurora kinase A	1.93546e-14	-2.52806	225.194	87.7045
A_32_P220897		A_32_P220897	Unknown	0.00011	-2.52978	55.0443	20.5258
A_32_P26956	AW090036	ZC3H4	Zinc finger CCCH-type containing 4	2.45584e-10	-2.53284	375.605	141.621
A_23_P216610	NM_022486	SUSD1	sushi domain containing 1	2e-05	-2.53815	38.7378	16.3666
A_23_P120606		A_23_P120606	Unknown	1.95704e-06	-2.53926	49.7323	20.2549
A_32_P24165	NM_001018115	FANCD2	Fanconi anemia, complementation group D2	1.29461e-08	-2.54177	363.549	137.51
A_24_P943040	NM_198066	GNPNAT1	glucosamine-phosphate N-acetyltransferase 1	1.98003e-42	-2.54475	363.867	142.177
A_23_P111525	BX648200	DKFZP434B0335	Homo sapiens mRNA; cDNA DKFZp779C0742 (from clone DKFZp779C0742).	1.17144e-06	-2.54592	104.227	39.5788
A_23_P400459	NM_144964	RG9MTD3	RNA (guanine-9-) methyltransferase domain containing 3	7e-05	-2.54678	95.3706	37.4652
A_24_P205307		A_24_P205307	Unknown	2.24458e-08	-2.54875	105.558	41.539
A_24_P646168	AF075008	AF075008	CDNA clone IMAGE:5276760	0.00048	-2.55096	36.2741	15.6268
A_24_P101146		ENST00000312024	Unknown	6e-05	-2.55108	81.8697	32.1121
A_32_P130437	T47335	TNPO1	yb10e12.s1 Stratagene placenta (#937225) Homo sapiens cDNA clone IMAGE:70798 3', mRNA sequence.	1.60988e-07	-2.5511	180.243	70.557
A_23_P5481	NM_025000	C2orf37	chromosome 2 open reading frame 37	4e-05	-2.55116	94.7387	38.7365
A_32_P234485		A_32_P234485	Unknown	1.20295e-06	-2.55281	46.957	18.4025
A_23_P204417	NM_018463	ITFG2	integrin alpha FG-GAP repeat containing 2	0.0001	-2.56227	109.135	41.1899
A_23_P127584	NM_006169	NNMT	nicotinamide N-methyltransferase	6.38336e-24	-2.56582	341.705	131.077
A_24_P105102	NM_182687	PKMYT1	protein kinase, membrane associated tyrosine/threonine 1	6.55488e-08	-2.57308	1969.76	697.036
A_24_P170357		A_24_P170357	Unknown	5e-05	-2.5741	40.6182	16.6836
A_23_P379034	NM_025045	BAIAP2L2	BAI1-associated protein 2-like 2	1.57923e-27	-2.57724	369.461	143.82
A_23_P72001	NM_174933	PHYHD1	phytanoyl-CoA dioxygenase domain containing 1	0.00012	-2.58454	141.813	56.2125
A_23_P165927	NM_015894	STMN3	stathmin-like 3	5.64155e-19	-2.58833	6833.74	2516.54
A_23_P379614	NM_007280	OIP5	Opa interacting protein 5	4.86523e-23	-2.59074	522.039	198.326
A_23_P27315	NM_032048	EMILIN2	elastin microfibril interfacer 2	3.6137e-12	-2.59533	79.0999	30.4843
A_23_P31407	NM_006408	AGR2	anterior gradient homolog 2 (Xenopus laevis)	1e-05	-2.59626	453.28	182.439
A_23_P316460	NM_138434	C7orf29	chromosome 7 open reading frame 29	1.84178e-10	-2.59763	240.183	93.0195
A_23_P375	NM_018101	CDCA8	cell division cycle associated 8	7.39207e-15	-2.60226	1570.02	590.88
A_24_P367326		ENST00000332687	Unknown	3.54682e-06	-2.6035	39.1093	15.0689
A_23_P41327	NM_017816	LYAR	Ly1 antibody reactive homolog (mouse)	0	-2.60539	722.864	277.848
A_23_P211302	NM_033661	WDR4	WD repeat domain 4	6.01372e-28	-2.61161	1522.41	574.487
A_23_P54460	NM_152594	SPRED1	sprouty-related, EVH1 domain containing 1	1.66062e-07	-2.61229	42.3077	16.269
A_32_P98162		A_32_P98162	Unknown	2.9574e-15	-2.61611	407.839	154.999
A_23_P3681	NM_018092	NETO2	neuropilin (NRP) and tolloid (TLL)-like 2	0	-2.61611	1825.57	692.564
A_24_P933838	AJ243670	UBAP2L	ubiquitin associated protein 2-like	0.00017	-2.62002	69.4761	25.9805
A_24_P73075	NM_017868	TTC12	tetratricopeptide repeat domain 12	2.17904e-12	-2.62059	162.411	63.2708
A_23_P136805	NM_014783	ARHGAP11A	Rho GTPase activating protein 11A	1.30547e-09	-2.62497	135.471	52.5284
A_23_P208310	NM_012099	CD3EAP	CD3e molecule, epsilon associated protein	9.75516e-12	-2.63035	924.251	344.072
A_23_P68547	NM_182802	MCM8	minichromosome maintenance complex component 8	0.00012	-2.6305	136.191	48.691
A_24_P606239	AK056073	ACSBG2	Acyl-CoA synthetase bubblegum family member 2	2e-05	-2.63151	72.7117	28.6606
A_23_P115872	NM_018131	CEP55	centrosomal protein 55kDa	0.00031	-2.63172	763.825	250.844
A_32_P150642	AV684960	AV684960	AV684960 GKC Homo sapiens cDNA clone GKCBFF01 5', mRNA sequence.	1.68646e-06	-2.63286	46.3002	17.5152
A_23_P208880	NM_013282	UHRF1	ubiquitin-like, containing PHD and RING finger domains, 1	7e-05	-2.63392	824.454	269.328
A_32_P21474	NM_001010844	IRAK1BP1	interleukin-1 receptor-associated kinase 1 binding protein 1	2e-05	-2.63903	107.029	39.6575
A_23_P335190	BC084557	CYP2R1	Cytochrome P450, family 2, subfamily R, polypeptide 1	1.38113e-06	-2.6401	90.9688	35.7865
A_24_P510377	BC031250	LOC644743	Hypothetical LOC644743	1.14947e-06	-2.64427	93.0581	35.717
A_32_P59811	CA436162	RPL6	Ribosomal protein L6	8.64617e-11	-2.64444	78.5878	28.841
A_32_P228254	BX413235	BX413235	BX413235 Homo sapiens FETAL BRAIN Homo sapiens cDNA clone CS0DF018YD17 3-PRIME, mRNA sequence.	1.00953e-11	-2.64894	342.654	126.243
A_32_P135243	NM_015440	MTHFD1L	methylenetetrahydrofolate dehydrogenase (NADP+ dependent) 1-like	1.66945e-09	-2.64932	165.806	61.9599
A_32_P133038		THC2358845	Unknown	0.00018	-2.64941	58.2356	21.8548
A_24_P170869	BC011136	LOC644617	hypothetical LOC644617	2.78701e-30	-2.6501	163.356	61.9629
A_23_P58137		THC2249938	Q6T311 (Q6T311) ADP-ribosylation factor-like 9, complete [THC2249938]	0.00061	-2.65111	107.813	38.3092
A_32_P112623	NM_175923	FAM27E3	family with sequence similarity 27, member E3	4.68407e-10	-2.65271	104.686	41.7944
A_23_P157465	NM_005671	UBXD6	UBX domain containing 6	3.41878e-29	-2.65529	405.461	153.094
A_24_P54863	NM_152400	C4orf32	chromosome 4 open reading frame 32	2.14617e-14	-2.65538	326.91	120.56
A_24_P409697	BG206642	LOC402152	Hypothetical LOC402152	1.36083e-11	-2.66147	209.024	78.2054
A_32_P146777	BC063503	BC063503	CDNA clone IMAGE:5501412	0.00018	-2.66333	58.7909	23.3041
A_32_P101699	BC052334	LOC729887	hypothetical protein LOC729887	7.25784e-06	-2.66678	137.338	54.5827
A_23_P63534	NM_004736	XPR1	xenotropic and polytropic retrovirus receptor	1.67611e-07	-2.66693	49.5474	19.1392
A_23_P80032	NM_005225	E2F1	E2F transcription factor 1	1.68741e-11	-2.66751	76.4868	28.1252
A_23_P61268	NM_016458	C8orf30A	chromosome 8 open reading frame 30A	7.52846e-11	-2.66969	137.039	52.1199
A_24_P307665	AK021848	FLJ11786	hypothetical protein FLJ11786	0.00091	-2.66985	48.6375	19.3921
A_24_P287941	NM_013290	PSMC3IP	PSMC3 interacting protein	9e-05	-2.67179	102.855	42.1009
A_23_P23356	NM_016052	RRP15	ribosomal RNA processing 15 homolog (S. cerevisiae)	1.65807e-25	-2.67409	1033.99	379.043
A_32_P82179		THC2318057	Unknown	3.20036e-14	-2.67822	288.505	106.269
A_24_P374962	NM_018991	STAG3L1	stromal antigen 3-like 1	7e-05	-2.68159	55.1067	20.3768
A_23_P255637		A_23_P255637	Unknown	4e-05	-2.68478	41.6689	16.1368
A_23_P68610	NM_012112	TPX2	TPX2, microtubule-associated, homolog (Xenopus laevis)	1.39834e-27	-2.68726	657.942	240.6
A_24_P187448		A_24_P187448	Unknown	1.09608e-06	-2.6894	46.2899	17.4686
A_23_P369634	AF289596	C8orf73	chromosome 8 open reading frame 73	2.62387e-31	-2.69144	3626.58	1385.54
A_23_P207400	NM_007295	BRCA1	breast cancer 1, early onset	1.38204e-08	-2.69327	140.076	51.7977
A_32_P10123	BX538256	BX538256	MRNA; cDNA DKFZp686C1384 (from clone DKFZp686C1384)	6.74761e-11	-2.69345	172.193	64.0911
A_24_P166407	NM_003544	HIST1H4B	histone cluster 1, H4b	6.62763e-15	-2.69416	388.773	139.15
A_24_P235248	NM_002851	PTPRZ1	protein tyrosine phosphatase, receptor-type, Z polypeptide 1	6.223e-21	-2.69655	428.557	157.383
A_24_P404822	NM_017413	APLN	apelin, AGTRL1 ligand	3.59848e-10	-2.69793	790.072	269.833
A_24_P901084		A_24_P901084	Unknown	1.03033e-09	-2.69953	176.655	66.2382
A_23_P96017		A_23_P96017	Unknown	2.31492e-27	-2.70196	147.122	53.8984
A_24_P919850	NM_000710	BDKRB1	bradykinin receptor B1	9e-05	-2.7047	301.572	106.499
A_23_P259344	NM_031890	CECR6	cat eye syndrome chromosome region, candidate 6	1.75075e-06	-2.70849	34.9272	12.9609
A_23_P8123		THC2402058	Q5T974 (Q5T974) OTTHUMP00000016218 (Fragment), partial (64%) [THC2402058]	1e-05	-2.71014	55.226	19.8681
A_32_P92922		A_32_P92922	Unknown	1.43434e-12	-2.71162	78.2579	27.5738
A_32_P96719	NM_024745	SHCBP1	SHC SH2-domain binding protein 1	2e-05	-2.71236	123.144	45.1425
A_32_P174121	T35134	PHLDA2	Pleckstrin homology-like domain, family A, member 2	4.18829e-32	-2.71338	616.768	226.53
A_23_P251480	NM_002485	NBN	nibrin	1e-05	-2.71535	93.5646	34.3908
A_24_P123245	NM_031370	HNRPD	heterogeneous nuclear ribonucleoprotein D (AU-rich element RNA binding protein 1, 37kDa)	2.11691e-39	-2.71549	331.077	121.654
A_24_P703803		THC2277684	Q8VE94 (Q8VE94) Expressed sequence AU019489, partial (20%) [THC2277684]	1.11274e-07	-2.71648	43.7244	16.4631
A_32_P97496	NM_181722	LOC285908	hypothetical protein LOC285908	3.83726e-08	-2.71675	123.404	45.3783
A_24_P278637	NM_003824	FADD	Fas (TNFRSF6)-associated via death domain	2e-05	-2.72238	214.333	75.294
A_24_P810084	BC033983	TTC18	Tetratricopeptide repeat domain 18	7.60896e-21	-2.7224	300.265	110.988
A_23_P412059	BC064616	ZRANB3	zinc finger, RAN-binding domain containing 3	0.00017	-2.7254	40.9992	15.8952
A_23_P36458	AK001563	SBNO1	strawberry notch homolog 1 (Drosophila)	0.00061	-2.72822	98.334	40.17
A_23_P259692	NM_058179	PSAT1	phosphoserine aminotransferase 1	3.79079e-12	-2.72915	3713.84	1268.96
A_24_P409494	NM_015367	BCL2L13	BCL2-like 13 (apoptosis facilitator)	8.36291e-17	-2.73773	195.402	71.1966
A_24_P349606		A_24_P349606	Unknown	1.86539e-07	-2.74444	58.5143	20.9641
A_32_P86456	AI879818	FAM62A	aq29h04.x1 Barstead prostate BPH HPLRB4 1 Homo sapiens cDNA clone IMAGE:2032375 3', mRNA sequence.	9.45358e-41	-2.74502	248.889	90.087
A_24_P73158	NM_004111	FEN1	flap structure-specific endonuclease 1	2.6868e-07	-2.74735	84.3451	30.7043
A_23_P29023	NM_032910	C21orf119	chromosome 21 open reading frame 119	1.4703e-36	-2.74823	217.281	79.1951
A_23_P353106	NM_138348	FAM105B	family with sequence similarity 105, member B	0.00067	-2.74955	85.4707	33.7321
A_23_P419038	NM_004898	CLOCK	clock homolog (mouse)	2.08082e-24	-2.75182	103.953	36.8649
A_24_P391468	NM_182314	ENOX2	ecto-NOX disulfide-thiol exchanger 2	0.00032	-2.75299	46.6164	18.774
A_24_P529168	AB176707	MIRH1	microRNA host gene (non-protein coding) 1	1.03484e-06	-2.75612	86.9736	32.082
A_23_P308150	NM_152424	FAM123B	family with sequence similarity 123B	0.00066	-2.75903	53.8567	21.5617
A_23_P94380	NM_001002260	C9orf58	Homo sapiens chromosome 9 open reading frame 58 (C9orf58), transcript variant 2, mRNA [NM_001002260]	3.45976e-07	-2.76501	261.866	90.2344
A_23_P157527	NM_033402	LRRCC1	leucine rich repeat and coiled-coil domain containing 1	0.00011	-2.7653	44.8142	16.9493
A_23_P141434	NM_198839	ACACA	acetyl-Coenzyme A carboxylase alpha	1e-05	-2.76925	49.1131	18.6263
A_24_P201739	NM_005475	SH2B3	SH2B adaptor protein 3	1.30201e-08	-2.77108	37.9672	13.8189
A_23_P122197	NM_031966	CCNB1	cyclin B1	7.15313e-35	-2.77155	1566.44	560.065
A_23_P315815	NM_013961	NRG1	neuregulin 1	5.79545e-10	-2.7722	442.307	146.938
A_24_P332541		ENST00000322446	Unknown	3.80035e-12	-2.77375	44.7512	16.2742
A_24_P933180	NM_000821	GGCX	gamma-glutamyl carboxylase	2.97457e-08	-2.77405	47.9317	17.1973
A_23_P165840	NM_002539	ODC1	ornithine decarboxylase 1	8.94864e-10	-2.77554	12313.8	4352.23
A_24_P624439	NM_001013672	LOC400566	hypothetical gene supported by AK128660	0.00046	-2.77786	59.5958	23.2434
A_24_P304581	BX248013	TRAPPC6B	trafficking protein particle complex 6B	7.07368e-13	-2.78004	97.5648	36.2717
A_32_P206949	NM_198276	TMEM17	transmembrane protein 17	0.00011	-2.78179	75.269	25.6819
A_23_P324461	NM_177401	MIDN	midnolin	0.00073	-2.78297	113.497	43.593
A_32_P95265		A_32_P95265	Unknown	2.53636e-19	-2.78384	189.817	69.8863
A_24_P471242		A_24_P471242	Unknown	9.58953e-11	-2.78714	284.33	95.7478
A_32_P125416	AA846667	SRGAP2P1	SLIT-ROBO Rho GTPase activating protein 2 pseudogene 1	1.45498e-08	-2.79496	69.0058	24.795
A_24_P402898	NM_199324	OTUD4	OTU domain containing 4	2.68377e-08	-2.7951	186.811	70.2499
A_24_P135322	NM_003873	NRP1	neuropilin 1	2.14185e-21	-2.79591	181.901	65.4896
A_23_P58321	NM_001237	CCNA2	cyclin A2	3.08286e-44	-2.79815	222.432	78.0117
A_23_P72961	NM_002764	PRPS1	phosphoribosyl pyrophosphate synthetase 1	0.00024	-2.79942	41.4466	15.0493
A_24_P126393	NM_017775	TTC19	tetratricopeptide repeat domain 19	1.62846e-07	-2.79995	77.2673	27.6172
A_23_P69267	NM_015407	ABHD14A	abhydrolase domain containing 14A	5e-05	-2.80108	76.5122	26.4957
A_24_P42539	BC020978	C4orf10	chromosome 4 open reading frame 10	3e-05	-2.80148	41.6455	15.8945
A_23_P169619	NM_005935	AFF1	AF4/FMR2 family, member 1	1.23521e-06	-2.80206	62.1621	21.7519
A_23_P15202	NM_001361	DHODH	dihydroorotate dehydrogenase	3.49404e-09	-2.80347	318.613	113.695
A_24_P418216		A_24_P418216	Unknown	3.63165e-07	-2.80779	94.5929	33.8691
A_24_P924957	L32537	KRT18	keratin 18	4.13524e-06	-2.81627	711	233.971
A_24_P754086	NM_005381	NCL	nucleolin	1.54977e-16	-2.82492	2781.55	958.946
A_24_P351283	NM_018000	MREG	melanoregulin	0.00094	-2.82642	98.3325	36.8878
A_24_P256674	BC040474	ARHGEF10	Rho guanine nucleotide exchange factor (GEF) 10	0.0003	-2.82948	41.518	15.5064
A_24_P117896	NM_020452	ATP8B2	ATPase, class I, type 8B, member 2	0.00012	-2.83018	52.3573	19.365
A_24_P934455	AY358103	HIP1	Huntingtin interacting protein 1	0.00026	-2.83031	45.8025	17.0687
A_24_P943792	NM_001777	CD47	CD47 molecule	0.00011	-2.83239	54.7909	19.7744
A_24_P902509	NM_018193	FANCI	Fanconi anemia, complementation group I	0.0001	-2.83641	80.9196	29.7089
A_32_P198868	AA071045	SYAP1	zm58d02.s1 Stratagene fibroblast (#937212) Homo sapiens cDNA clone IMAGE:529827 3' similar to contains Alu repetitive element;, mRNA sequence.	3.05799e-08	-2.84229	75.8187	25.8877
A_24_P313504	NM_005030	PLK1	polo-like kinase 1 (Drosophila)	5.8186e-12	-2.84242	3106.54	1033.48
A_24_P711050		A_24_P711050	Unknown	1.4453e-07	-2.84529	41.2017	15.2594
A_24_P532330	BC036624	LOC254128	hypothetical protein LOC254128	0.00096	-2.85114	45.1855	16.7727
A_24_P297539	NM_181803	UBE2C	ubiquitin-conjugating enzyme E2C	1.12516e-06	-2.85237	2529.17	815.766
A_24_P301954	BC009492	MGC16384	hypothetical protein MGC16384	4.52417e-09	-2.85348	36.3549	12.743
A_23_P141447	NM_145654	RDM1	RAD52 motif 1	0.00054	-2.85584	36.2371	14.09
A_32_P32391	NR_002171	OR7E156P	Homo sapiens olfactory receptor, family 7, subfamily E, member 156 pseudogene (OR7E156P) on chromosome 13.	0	-2.86082	704.187	245.695
A_23_P303210	NM_153687	IKIP	IKK interacting protein	2.19346e-08	-2.86294	94.329	34.1813
A_24_P255836		A_24_P255836	Unknown	6.60411e-28	-2.86772	268.316	93.6974
A_24_P931579	AK095167	AK095167	CDNA FLJ37227 fis, clone BRAMY2000277	2.10592e-08	-2.86781	151.245	54.0024
A_23_P368718	NM_020456	C13orf1	chromosome 13 open reading frame 1	0.0009	-2.86923	42.1134	14.6697
A_23_P65757	NM_004701	CCNB2	cyclin B2	1.95048e-08	-2.87222	2366.64	769.524
A_24_P813520	CR626222	ATF7IP2	Activating transcription factor 7 interacting protein 2	1.22196e-09	-2.87246	43.2507	15.5259
A_24_P392475	AK027184	BPTF	bromodomain PHD finger transcription factor	6.08321e-09	-2.8726	171.397	60.4768
A_32_P204903	CA337741	SLC30A7	Solute carrier family 30 (zinc transporter), member 7	1.75925e-24	-2.87335	312.045	108.628
A_23_P128744	NM_000710	BDKRB1	bradykinin receptor B1	1.67737e-06	-2.8771	411.006	134.168
A_23_P48835	NM_138555	KIF23	kinesin family member 23	1.25799e-07	-2.87846	1244.05	400.989
A_24_P144742	AI193812	RCHY1	Ring finger and CHY zinc finger domain containing 1	0.00075	-2.8802	113.268	37.9394
A_24_P84898	NM_004111	FEN1	flap structure-specific endonuclease 1	0.00077	-2.88174	74.9101	27.5951
A_23_P132845	NM_004366	CLCN2	chloride channel 2	0.00015	-2.88512	42.3208	15.9704
A_23_P374767	NM_015983	UBE2D4	ubiquitin-conjugating enzyme E2D 4 (putative)	2.13279e-17	-2.88572	105.108	36.5115
A_32_P157531	NM_024065	PDCL3	phosducin-like 3	2.17e-18	-2.88895	45.4902	16.003
A_23_P97161	NM_003594	TTF2	transcription termination factor, RNA polymerase II	9e-05	-2.88955	47.0385	17.6564
A_32_P10116	AF086175	C9orf5	chromosome 9 open reading frame 5	1e-05	-2.89006	96.7481	33.4566
A_23_P385861	NM_152562	CDCA2	cell division cycle associated 2	1.72822e-09	-2.89393	553.858	188.695
A_23_P106	NM_015017	USP33	ubiquitin specific peptidase 33	1.14609e-06	-2.90169	40.417	14.0592
A_23_P129996	NM_173079	RUNDC1	RUN domain containing 1	0.00076	-2.90555	38.5176	15.4549
A_24_P327886	NM_003196	TCEA3	transcription elongation factor A (SII), 3	0.00011	-2.91261	106.41	39.844
A_24_P320033	NM_005191	CD80	CD80 molecule	1.72581e-09	-2.9155	43.6085	14.966
A_32_P136588	BF928446	LOC146346	Hypothetical protein LOC146346	1.17191e-14	-2.91557	49.4698	17.0666
A_32_P197109	AI559980	PTDSS1	Phosphatidylserine synthase 1	2.96953e-14	-2.92511	100.077	34.532
A_23_P129085	NM_145658	SPESP1	sperm equatorial segment protein 1	7.4662e-06	-2.92757	36.8952	13.0177
A_24_P226949	NM_017645	FAM29A	family with sequence similarity 29, member A	9.53753e-07	-2.9284	78.8899	28.5689
A_32_P51781		A_32_P51781	Unknown	2.29033e-17	-2.93063	672.239	223.636
A_23_P104651	NM_080668	CDCA5	cell division cycle associated 5	2.80307e-13	-2.93362	611.896	196.958
A_24_P105191	NM_147175	HS6ST2	heparan sulfate 6-O-sulfotransferase 2	1.74396e-11	-2.93533	249.234	83.5994
A_32_P94908	BM023129	BUB3	BUB3 budding uninhibited by benzimidazoles 3 homolog (yeast)	6.08481e-08	-2.9361	65.8298	24.2798
A_32_P151152	AA451708	HPCAL1	zx44f02.s1 Soares_total_fetus_Nb2HF8_9w Homo sapiens cDNA clone IMAGE:789339 3', mRNA sequence.	5.89082e-11	-2.93742	299.891	100.799
A_23_P404785	NM_014028	OSTM1	osteopetrosis associated transmembrane protein 1	0.00011	-2.94786	88.8812	31.4954
A_23_P24244	AK000367	C10orf18	chromosome 10 open reading frame 18	3.44259e-19	-2.95115	158.039	54.7283
A_24_P321634	NM_001039650	ZMYM5	zinc finger, MYM-type 5	1.14798e-06	-2.95879	113.934	38.3277
A_24_P213710	NM_017651	AHI1	Abelson helper integration site 1	1.2182e-06	-2.96001	79.9284	26.7278
A_24_P920181	AK026979	YIPF6	Yip1 domain family, member 6	9.26613e-07	-2.96062	37.0546	12.6479
A_23_P150069	NM_001009943	ANKRD16	ankyrin repeat domain 16	0	-2.96222	198.398	66.6814
A_32_P62887	N67009	PRNP	Prion protein (p27-30) (Creutzfeldt-Jakob disease, Gerstmann-Strausler-Scheinker syndrome, fatal familial insomnia)	4.12619e-11	-2.97339	158.264	54.1518
A_23_P259594	NM_016377	AKAP7	A kinase (PRKA) anchor protein 7	2.29111e-08	-2.97421	168.759	57.17
A_24_P268786	NM_018657	MYNN	myoneurin	4.05629e-06	-2.97975	186.644	63.6302
A_24_P534290		A_24_P534290	Unknown	8.73632e-07	-2.9808	53.8749	18.3099
A_23_P4082	NM_006584	CCT6B	chaperonin containing TCP1, subunit 6B (zeta 2)	0.00054	-2.98296	35.8418	12.592
A_24_P162319	NM_006746	SCML1	sex comb on midleg-like 1 (Drosophila)	0.00077	-2.98986	104.606	32.7202
A_23_P72668	NM_004657	SDPR	serum deprivation response (phosphatidylserine binding protein)	4e-05	-2.99056	43.0981	14.5924
A_32_P128974	BU929651	BU929651	AGENCOURT_10424058 NIH_MGC_79 Homo sapiens cDNA clone IMAGE:6663644 5', mRNA sequence.	2e-05	-2.9971	62.9332	22.193
A_23_P101905	NM_005883	APC2	adenomatosis polyposis coli 2	9e-05	-3.00138	70.1004	21.9477
A_24_P133253	NM_000899	KITLG	KIT ligand	3.52379e-06	-3.00194	273.457	90.062
A_24_P780789	BQ015182	BQ015182	UI-H-ED1-axw-m-24-0-UI.s1 NCI_CGAP_ED1 Homo sapiens cDNA clone IMAGE:5834687 3', mRNA sequence.	0.00013	-3.00282	41.2856	14.5308
A_32_P32061	NM_013310	C2orf27	chromosome 2 open reading frame 27	0.00057	-3.00297	56.2682	20.5689
A_24_P819729	AK097447	FLJ43859	FLJ43859 protein	8.85802e-06	-3.00488	41.7893	13.9532
A_32_P112078		THC2440782	Unknown	2.50303e-08	-3.00831	50.0113	16.6762
A_24_P218979	NM_031299	CDCA3	cell division cycle associated 3	6.59542e-14	-3.00881	235.228	75.8427
A_23_P57379	NM_003504	CDC45L	CDC45 cell division cycle 45-like (S. cerevisiae)	1e-05	-3.01208	1587.23	458.762
A_32_P138557	AK055742	CDR2	Cerebellar degeneration-related protein 2, 62kDa	9.68644e-07	-3.01677	149.215	52.2236
A_24_P827491	NM_006191	PA2G4	proliferation-associated 2G4, 38kDa	2.931e-06	-3.01862	122.264	41.9909
A_24_P942743	NM_003411	ZFY	zinc finger protein, Y-linked	3e-05	-3.01923	42.0286	14.1405
A_24_P164894	NM_006052	DSCR3	Down syndrome critical region gene 3	9e-05	-3.02111	47.6339	15.8427
A_32_P367241	NM_080876	DUSP19	dual specificity phosphatase 19	4.5932e-06	-3.02918	40.0884	13.3974
A_32_P13795	NM_016544	RBJ	rab and DnaJ domain containing	0.0001	-3.03158	72.1043	25.8217
A_32_P234700	BC019667	WASL	Wiskott-Aldrich syndrome-like	3.49613e-23	-3.03279	282.646	91.7977
A_24_P855152	CR616033	IPP	Intracisternal A particle-promoted polypeptide	1.70202e-07	-3.03335	37.9025	12.5873
A_24_P837085		A_24_P837085	Unknown	5.41355e-08	-3.03365	38.8249	13.0862
A_23_P144438	NM_017741	C4orf30	chromosome 4 open reading frame 30	4.12043e-07	-3.03736	44.2309	15.2069
A_24_P243396	NM_001008657	TCOF1	Treacher Collins-Franceschetti syndrome 1	1.61345e-15	-3.03801	327.183	107.305
A_23_P160449	NM_032833	PPP1R15B	protein phosphatase 1, regulatory (inhibitor) subunit 15B	4.93859e-08	-3.03808	46.964	15.5989
A_23_P208706	NM_138764	BAX	BCL2-associated X protein	1.86373e-43	-3.03871	3773.91	1242.97
A_23_P356598	NM_018057	SLC6A15	solute carrier family 6, member 15	5.04054e-06	-3.04296	40.2097	14.2466
A_23_P17134	NM_002371	MAL	mal, T-cell differentiation protein	0	-3.04611	306.114	100.183
A_24_P204515	BG187898	ENST00000342275	RST6901 Athersys RAGE Library Homo sapiens cDNA, mRNA sequence.	7.63138e-10	-3.04888	250.497	82.2876
A_24_P934755	AB209519	EIF4E2	eukaryotic translation initiation factor 4E family member 2	2.00027e-12	-3.05023	117.858	37.1494
A_23_P89921	NM_013256	ZNF180	zinc finger protein 180	1e-05	-3.05189	96.255	33.9736
A_32_P10589		A_32_P10589	Unknown	0.00014	-3.05391	44.9688	15.2905
A_23_P146512	NM_016548	GOLM1	golgi membrane protein 1	4.61675e-07	-3.05956	56.7657	19.8708
A_32_P232944	BF109153	ODC1	Ornithine decarboxylase 1	4.22542e-21	-3.0599	1025.89	329.591
A_23_P406889	NM_012388	PLDN	pallidin homolog (mouse)	1.653e-07	-3.07404	42.4697	14.7596
A_32_P85344		THC2277728	Unknown	4.91724e-06	-3.07816	109.842	35.7073
A_23_P423891	NM_152707	SLC25A16	solute carrier family 25 (mitochondrial carrier; Graves disease autoantigen), member 16	4.33994e-06	-3.08245	165.992	53.2878
A_32_P9931		A_32_P9931	Unknown	0.00037	-3.08573	45.7032	15.9808
A_23_P402604	NM_012393	PFAS	phosphoribosylformylglycinamidine synthase (FGAR amidotransferase)	6.77343e-09	-3.08712	245.307	80.3614
A_23_P41697	NM_020177	FEM1C	fem-1 homolog c (C. elegans)	0.00058	-3.08745	40.4098	14.7576
A_23_P4387	NM_019016	KRT24	keratin 24	0.00035	-3.08909	90.4956	32.1046
A_24_P936911	AW859771	LOC90784	Hypothetical protein LOC90784	2.33981e-08	-3.09319	41.9892	14.1225
A_24_P371399	NM_173552	C3orf58	chromosome 3 open reading frame 58	1.15732e-07	-3.09558	53.851	17.6219
A_24_P192434	NM_017489	TERF1	telomeric repeat binding factor (NIMA-interacting) 1	1.4384e-07	-3.0994	128.173	42.0864
A_24_P170874	BC013295	BC013295	Homo sapiens cDNA clone IMAGE:2960340.	0.00017	-3.1028	122.442	37.3029
A_24_P341489		A_24_P341489	Unknown	9.75763e-08	-3.11463	60.6763	18.7333
A_24_P879787	AK094691	LOC642826	hypothetical protein LOC642826	2e-05	-3.1169	41.3284	14.5421
A_32_P214395		THC2279825	Unknown	1e-05	-3.12353	43.2284	14.0924
A_24_P235360	NM_017884	PINX1	PIN2-interacting protein 1	0.0001	-3.12769	38.4477	12.686
A_23_P156970	NM_002402	MEST	mesoderm specific transcript homolog (mouse)	5.83241e-12	-3.133	254.604	79.8522
A_23_P357794	NM_022045	MTBP	Mdm2, transformed 3T3 cell double minute 2, p53 binding protein (mouse) binding protein, 104kDa	4.59157e-09	-3.13757	45.9362	14.7161
A_23_P30126	NM_005130	FGFBP1	fibroblast growth factor binding protein 1	1.96444e-16	-3.14249	28089.9	8406.61
A_23_P93823	NM_181471	RFC2	replication factor C (activator 1) 2, 40kDa	5.32059e-13	-3.14396	170.337	53.1103
A_24_P59485	AK095300	FARP2	FERM, RhoGEF and pleckstrin domain protein 2	7e-05	-3.14419	38.3699	12.985
A_32_P221552	BE173582	EDEM3	ER degradation enhancer, mannosidase alpha-like 3	4.60017e-06	-3.14714	49.9025	16.0852
A_24_P693946		THC2307989	Q86UT8 (Q86UT8) DLNB14 protein, partial (62%) [THC2307989]	6.92435e-06	-3.14929	55.8454	17.7278
A_23_P81017	NM_020337	ANKRD50	ankyrin repeat domain 50	7.75437e-08	-3.14935	97.1565	29.7458
A_23_P29769	NM_015472	WWTR1	WW domain containing transcription regulator 1	1.44425e-12	-3.15336	183.012	55.0037
A_23_P377267	AB007940	RABGAP1L	RAB GTPase activating protein 1-like	4e-05	-3.1556	52.7728	17.6106
A_24_P256380	NM_024911	GPR177	G protein-coupled receptor 177	1e-05	-3.16284	185.96	60.1685
A_32_P56463	BX101252	BX101252	BX101252 NCI_CGAP_Lu24 Homo sapiens cDNA clone IMAGp998I115625 ; IMAGE:2271826 5', mRNA sequence.	3.35813e-07	-3.1629	104.196	33.1453
A_32_P228414	NM_015635	GAPVD1	GTPase activating protein and VPS9 domains 1	4.23497e-08	-3.1638	80.8876	25.8891
A_32_P197698	AK055939	LOC153546	hypothetical protein LOC153546	7.78793e-07	-3.16388	79.3014	25.1603
A_24_P208809	NM_004162	RAB5A	RAB5A, member RAS oncogene family	5.10506e-08	-3.16908	65.3396	20.461
A_24_P529786	AK091744	AK091744	CDNA FLJ34425 fis, clone HHDPC2008297	0.00086	-3.17422	47.5286	16.2618
A_23_P216869	NM_197977	ZNF189	zinc finger protein 189	2e-05	-3.17613	38.0962	12.2902
A_24_P388536	NM_025222	WDR82	WD repeat domain 82	3.1719e-09	-3.17641	57.2404	17.9123
A_32_P62997	NM_018492	PBK	PDZ binding kinase	8.93778e-06	-3.17688	701.009	177.676
A_23_P251011	BX538289	ELL2	elongation factor, RNA polymerase II, 2	5.55952e-08	-3.17764	43.105	14.3844
A_32_P211494	BQ017268	PRDX3	Peroxiredoxin 3	1.86944e-06	-3.17939	192.97	59.9335
A_23_P127663	NM_024081	PRRG4	proline rich Gla (G-carboxyglutamic acid) 4 (transmembrane)	8e-05	-3.18275	55.7782	20.3629
A_24_P943815	NM_004650	PNPLA4	patatin-like phospholipase domain containing 4	3.21917e-06	-3.19008	49.0311	15.9239
A_32_P137336	BC013077	MPP6	Membrane protein, palmitoylated 6 (MAGUK p55 subfamily member 6)	9.50993e-28	-3.1912	127.153	39.8791
A_23_P205216	NM_006649	UTP14A	UTP14, U3 small nucleolar ribonucleoprotein, homolog A (yeast)	3e-05	-3.19302	43.6566	14.6768
A_24_P374586	NM_000535	PMS2	PMS2 postmeiotic segregation increased 2 (S. cerevisiae)	6.545e-11	-3.19411	46.0681	14.45
A_23_P35995	NM_024769	ASAM	adipocyte-specific adhesion molecule	2.20798e-11	-3.20169	104.616	31.489
A_24_P222911	NM_001031684	SFRS7	splicing factor, arginine/serine-rich 7, 35kDa	5.59392e-21	-3.20538	193.753	60.6434
A_24_P350969	AF318360	MNT	MAX binding protein	1.27716e-06	-3.20805	47.7408	16.3694
A_24_P372012	NM_004968	ICA1	islet cell autoantigen 1, 69kDa	6.1657e-06	-3.20885	58.0419	19.1059
A_23_P28153	AF175767	SCLY	selenocysteine lyase	2e-05	-3.21067	111.426	32.6642
A_24_P376129	AK056190	DFNB31	deafness, autosomal recessive 31	0.00044	-3.21086	44.7582	16.1474
A_24_P873688	BC039021	CENPN	centromere protein N	2.16011e-06	-3.21217	471.021	138.848
A_23_P156957	NM_181782	NCOA7	nuclear receptor coactivator 7	5e-05	-3.21374	95.755	31.1183
A_24_P239140	NM_000819	GART	phosphoribosylglycinamide formyltransferase, phosphoribosylglycinamide synthetase, phosphoribosylaminoimidazole synthetase	2.05382e-09	-3.21552	40.1728	12.7169
A_23_P79398	NM_004633	IL1R2	interleukin 1 receptor, type II	2e-05	-3.21722	149.999	51.194
A_24_P679409	NM_005839	SRRM1	serine/arginine repetitive matrix 1	4.8124e-19	-3.22167	165.755	50.9563
A_32_P80597	AK026192	AK026192	CDNA: FLJ22539 fis, clone HRC13227	1.33022e-06	-3.23086	105.977	33.9115
A_32_P64919	BC041395	DIAPH3	Diaphanous homolog 3 (Drosophila)	3e-05	-3.23375	393.452	108.46
A_32_P221822	AB007976	RRP15	ribosomal RNA processing 15 homolog (S. cerevisiae)	3e-05	-3.23477	51.1184	17.1763
A_24_P358302		A_24_P358302	Unknown	8.74162e-07	-3.23661	40.4866	12.7627
A_23_P212825	NM_057175	NARG1	NMDA receptor regulated 1	5.22023e-26	-3.23937	145.262	45.5785
A_24_P1773	NM_031490	LONP2	lon peptidase 2, peroxisomal	0.00037	-3.24099	41.8572	15.654
A_23_P346421	NM_018181	ZNF532	zinc finger protein 532	9.93988e-23	-3.24641	50.8188	15.6613
A_24_P560519	AK024346	LOC153346	hypothetical protein LOC153346	3.1017e-09	-3.24686	136.001	43.4936
A_24_P81695	NM_014758	SNX19	sorting nexin 19	4.69326e-06	-3.24703	41.8378	14.0402
A_23_P155509	NM_001622	AHSG	alpha-2-HS-glycoprotein	0.00067	-3.24842	42.035	15.3201
A_24_P128291	NM_006524	ZNF138	zinc finger protein 138	0.00039	-3.24978	45.5577	16.1616
A_23_P48339	NM_175605	IFT88	intraflagellar transport 88 homolog (Chlamydomonas)	1.85608e-12	-3.25407	157.551	46.8037
A_23_P102160	AF435956	FAM82A	family with sequence similarity 82, member A	3.2828e-13	-3.2568	101.967	31.2511
A_23_P337033	NM_012384	GMEB2	glucocorticoid modulatory element binding protein 2	2e-05	-3.26149	53.948	18.1962
A_24_P305556	NM_182802	MCM8	minichromosome maintenance complex component 8	0.00015	-3.26179	86.1906	23.9536
A_24_P418517		A_24_P418517	Unknown	4.73616e-19	-3.26697	54.5323	16.787
A_24_P394047	NM_177538	CYP20A1	cytochrome P450, family 20, subfamily A, polypeptide 1	1.41794e-08	-3.26971	53.9863	17.2008
A_32_P137745	AW298233	EIF4E	Eukaryotic translation initiation factor 4E	6.92172e-13	-3.27036	86.6354	26.3966
A_23_P109655	NM_025246	TMEM22	transmembrane protein 22	4e-05	-3.27219	55.5224	18.2188
A_32_P207929		A_32_P207929	Unknown	2e-05	-3.28165	50.651	16.4391
A_24_P323434	NM_152562	CDCA2	cell division cycle associated 2	2.04354e-12	-3.28257	47.7403	14.6426
A_23_P63870	NM_144660	SAMD8	sterile alpha motif domain containing 8	0.0007	-3.28599	45.2466	15.1414
A_23_P14458	NM_144581	C14orf149	chromosome 14 open reading frame 149	0.00026	-3.28888	96.163	28.9183
A_23_P11160	AK022711	MAP7D3	MAP7 domain containing 3	6.98515e-09	-3.29105	53.9402	16.6602
A_32_P210516	AK024566	FBXO25	F-box protein 25	0.00021	-3.292	45.3825	15.539
A_24_P450870	BX112755	FLJ16542	BX112755 Soares_pregnant_uterus_NbHPU Homo sapiens cDNA clone IMAGp998D181152 ; IMAGE:484577 5', mRNA sequence.	8.85206e-08	-3.29283	49.6561	15.0459
A_24_P191884	AK023255	RNUXA	RNA U, small nuclear RNA export adaptor (phosphorylation regulated)	6e-05	-3.29358	44.537	13.5278
A_32_P114918		THC2440172	Unknown	8e-05	-3.29918	42.3387	14.5568
A_23_P135385		THC2443571	AF032119 hCASK {Homo sapiens;} , partial (13%) [THC2443571]	1.39028e-06	-3.29943	48.4014	15.7975
A_24_P198820		THC2435239	Unknown	4.04435e-08	-3.29982	107.837	34.2797
A_23_P8582	NM_032581	FAM126A	family with sequence similarity 126, member A	2.39186e-07	-3.30066	58.8697	19.2933
A_32_P14737		A_32_P14737	Unknown	5e-05	-3.30534	71.2488	23.7173
A_32_P725218	NM_001005372	METTL2A	methyltransferase like 2A	0.0001	-3.30572	86.5038	23.1337
A_23_P66719	NM_144683	DHRS13	dehydrogenase/reductase (SDR family) member 13	0.00032	-3.31623	81.2024	27.1185
A_23_P110802	NM_022909	CENPH	centromere protein H	2.1121e-36	-3.31711	458.483	137.211
A_24_P222184	AK091439	TMEM48	transmembrane protein 48	9.44781e-15	-3.31837	140.581	41.5903
A_32_P202042	BC020340	ANAPC5	anaphase promoting complex subunit 5	2e-05	-3.3241	42.5958	12.8405
A_32_P161455	AL831999	AL831999	Homo sapiens mRNA; cDNA DKFZp451K063 (from clone DKFZp451K063).	6e-05	-3.32434	50.8392	16.1443
A_24_P256603	BC022429	LYRM7	Lyrm7 homolog (mouse)	0.00032	-3.32486	48.9585	15.4192
A_23_P63789	NM_001005414	ZWINT	Homo sapiens ZW10 interactor (ZWINT), transcript variant 4, mRNA [NM_001005414]	1.39386e-11	-3.32808	863.898	235.841
A_24_P270452	CB133932	EML5	Echinoderm microtubule associated protein like 5	9.7583e-08	-3.32933	42.242	12.8852
A_23_P33187	NR_002894	HIATL2	Homo sapiens hippocampus abundant gene transcript-like 2 (HIATL2) on chromosome 9.	0.00094	-3.32984	40.4958	12.8163
A_32_P181183		THC2307157	ATPF_HUMAN (P24539) ATP synthase B chain, mitochondrial precursor , partial (30%) [THC2307157]	2.60559e-06	-3.33012	43.5331	13.3405
A_32_P705115		THC2285420	Unknown	6.57808e-09	-3.33218	43.7453	13.1896
A_23_P94967	BX458358	SCO1	SCO cytochrome oxidase deficient homolog 1 (yeast)	4e-05	-3.34486	53.8318	16.924
A_24_P316659	S67659	CANX	Calnexin	4.15593e-06	-3.35077	102.766	32.0799
A_23_P215963	NM_006281	STK3	serine/threonine kinase 3 (STE20 homolog, yeast)	0.00059	-3.35235	77.2371	23.1666
A_23_P432077	NM_015058	KIAA0564	KIAA0564 protein	0.00013	-3.35245	71.9738	21.3304
A_24_P225970	NM_001012409	SGOL1	shugoshin-like 1 (S. pombe)	4.67662e-06	-3.35323	51.2725	15.9151
A_23_P146830	NM_012140	SLC25A10	solute carrier family 25 (mitochondrial carrier; dicarboxylate transporter), member 10	0.0001	-3.35541	56.1689	18.6765
A_23_P434929	NM_153223	CCDC100	coiled-coil domain containing 100	3.40454e-06	-3.36696	43.1523	13.0235
A_23_P56894	NM_177538	CYP20A1	cytochrome P450, family 20, subfamily A, polypeptide 1	1.39282e-08	-3.36816	49.317	14.8627
A_32_P209163		THC2407148	Q6D545 (Q6D545) Transposase transposon tn1721 (Fragment), partial (12%) [THC2407148]	1.17974e-08	-3.36879	49.1373	15.4617
A_24_P160773	NM_001013728	ANKRD18B	ankyrin repeat domain 18B	1e-05	-3.37275	44.0203	14.2685
A_32_P87531	BC042869	C1orf67	chromosome 1 open reading frame 67	9.40909e-07	-3.37339	45.6609	13.8925
A_32_P117186		THC2273875	Unknown	0.00029	-3.37883	56.7792	19.0839
A_23_P206661	NM_000903	NQO1	NAD(P)H dehydrogenase, quinone 1	3.85566e-06	-3.38273	47.8529	16.099
A_32_P129894	BC016989	MEGF9	multiple EGF-like-domains 9	0.00067	-3.38463	40.041	12.4346
A_32_P175864	AI362835	CKS1B	CDC28 protein kinase regulatory subunit 1B	0.00012	-3.38526	76.9641	21.6007
A_24_P147765	NM_024955	FOXRED2	FAD-dependent oxidoreductase domain containing 2	0.00011	-3.38652	55.0455	17.7846
A_24_P307653	NM_182767	SLC6A15	solute carrier family 6, member 15	1e-05	-3.38852	146.261	41.7799
A_23_P44831	NM_018482	DDEF1	development and differentiation enhancing factor 1	3.04652e-11	-3.39344	52.9003	15.604
A_24_P339450	NM_006965	ZNF24	zinc finger protein 24	3.95496e-06	-3.39541	47.9496	15.0384
A_23_P206077	NM_022767	ISG20L1	interferon stimulated exonuclease gene 20kDa-like 1	6e-05	-3.39678	95.4446	26.4184
A_24_P793228		A_24_P793228	Unknown	3.337e-22	-3.40384	53.3891	15.7896
A_23_P205584		THC2372489	Unknown	2.35679e-24	-3.40476	80.8718	23.9794
A_24_P563745	AK025887	SLC2A9	solute carrier family 2 (facilitated glucose transporter), member 9	0.00058	-3.40826	55.7256	18.1573
A_23_P408108	NM_006980	MTERF	mitochondrial transcription termination factor	9e-05	-3.42046	85.6136	24.9128
A_23_P114968	NM_020440	PTGFRN	prostaglandin F2 receptor negative regulator	7.9761e-10	-3.42412	65.7944	18.7921
A_23_P117797	NM_017882	CLN6	ceroid-lipofuscinosis, neuronal 6, late infantile, variant	1.79826e-11	-3.43753	129.969	36.6386
A_32_P11786	NM_006275	SFRS6	splicing factor, arginine/serine-rich 6	8.22908e-14	-3.43919	285.642	81.1984
A_23_P336728		THC2278205	Unknown	1.06616e-11	-3.44108	146.724	42.8162
A_24_P914495	NM_004954	MARK2	MAP/microtubule affinity-regulating kinase 2	0.00089	-3.44235	58.9655	18.116
A_24_P32849	NM_001011724	LOC144983	heterogeneous nuclear ribonucleoprotein A1-like	1.69914e-06	-3.44613	60.7548	17.6547
A_24_P230708	NM_177966	2'-PDE	2'-phosphodiesterase	7.19883e-06	-3.45054	48.851	15.5148
A_23_P168761		ENST00000265220	PTPZ_HUMAN (P23471) Receptor-type tyrosine-protein phosphatase zeta precursor (R-PTP-zeta) , complete [THC2235743]	2.75898e-21	-3.4519	780.44	217.886
A_32_P192804	BF195626	PDIA4	Protein disulfide isomerase family A, member 4	7.18961e-06	-3.45682	62.9543	19.9044
A_23_P21134	NM_004083	DDIT3	DNA-damage-inducible transcript 3	0.0008	-3.46041	76.089	22.4951
A_23_P35755	NM_000372	TYR	tyrosinase (oculocutaneous albinism IA)	3.11287e-36	-3.46307	2067.64	594.824
A_24_P171549	NM_031942	CDCA7	cell division cycle associated 7	5.56086e-13	-3.46571	125.309	37.5178
A_23_P207476	BC007524	SPAG9	sperm associated antigen 9	5e-05	-3.46954	51.1127	16.2278
A_32_P147078	BX648299	SLC8A1	solute carrier family 8 (sodium/calcium exchanger), member 1	2.2395e-09	-3.47316	277.073	77.3625
A_23_P318284	NM_015141	GPD1L	glycerol-3-phosphate dehydrogenase 1-like	0.00045	-3.4758	118.981	30.9544
A_32_P183022	NM_001008493	ENAH	enabled homolog (Drosophila)	0.00015	-3.47985	79.9318	22.7749
A_23_P355455	NM_014744	TBC1D5	TBC1 domain family, member 5	3.77492e-12	-3.48087	54.0014	15.5465
A_24_P108281		A_24_P108281	Unknown	0.00011	-3.4809	131.29	42.2433
A_23_P309246	NM_145115	ZNF498	zinc finger protein 498	3.70637e-07	-3.4811	51.9172	15.0016
A_24_P399888	NM_001002876	CENPM	centromere protein M	0.00017	-3.48326	60.1405	19.1689
A_24_P922475	BC042363	ATF7	activating transcription factor 7	1.62967e-07	-3.48597	60.5803	17.411
A_23_P81219	NM_016619	PLAC8	placenta-specific 8	4e-05	-3.48812	49.6164	15.5937
A_23_P301079	NM_182620	FAM33A	family with sequence similarity 33, member A	7e-05	-3.49033	137.565	40.1243
A_32_P108474	NM_002940	ABCE1	ATP-binding cassette, sub-family E (OABP), member 1	6.07202e-27	-3.49509	268.896	76.6206
A_32_P205792		A_32_P205792	Unknown	0.0004	-3.4957	147.184	37.7896
A_23_P133956	NM_002263	KIFC1	kinesin family member C1	8.1524e-28	-3.49612	160.631	46.9939
A_23_P100469	NM_017853	TXNL4B	thioredoxin-like 4B	0.00014	-3.49884	43.9486	14.1128
A_24_P934800	AB040937	EXOD1	exonuclease domain containing 1	7.6512e-33	-3.50274	216.403	61.2328
A_23_P365705	NM_024086	METT10D	methyltransferase 10 domain containing	2.47472e-09	-3.50453	46.8559	14.0185
A_23_P398491	NR_002208	MRPL42P5	Homo sapiens mitochondrial ribosomal protein L42 pseudogene 5 (MRPL42P5) on chromosome 15.	4e-05	-3.50547	47.9903	16.1187
A_23_P328034	NM_153269	C20orf96	chromosome 20 open reading frame 96	0.00092	-3.50675	48.7034	14.6975
A_32_P83520		A_32_P83520	Unknown	6.72841e-07	-3.5153	44.905	13.9945
A_24_P219474	NM_144677	MGAT5B	mannosyl (alpha-1,6-)-glycoprotein beta-1,6-N-acetyl-glucosaminyltransferase, isozyme B	2e-05	-3.51537	49.7494	15.0975
A_32_P194062	NM_000372	TYR	tyrosinase (oculocutaneous albinism IA)	1.11986e-11	-3.51558	544.545	159.243
A_23_P75516	NM_003626	PPFIA1	protein tyrosine phosphatase, receptor type, f polypeptide (PTPRF), interacting protein (liprin), alpha 1	2.06442e-08	-3.51952	47.5891	14.3587
A_24_P133288	X97675	PKP2	plakophilin 2	8.34158e-08	-3.52691	46.3396	13.9571
A_23_P48481	NM_133510	RAD51L1	RAD51-like 1 (S. cerevisiae)	4.07119e-07	-3.52729	51.2469	15.6721
A_23_P60339	NM_032307	C9orf64	chromosome 9 open reading frame 64	0.00039	-3.52946	45.5352	13.5402
A_24_P217520	NM_001432	EREG	epiregulin	1.61126e-25	-3.53194	226.309	63.2714
A_32_P83049	AF131834	AF131834	Clone 24841 mRNA sequence	3.99955e-09	-3.53232	55.1135	16.3863
A_32_P68076	AK123310	PCID1	Dendritic cell protein	2.76165e-14	-3.53682	50.6054	14.7728
A_24_P278126	NM_002485	NBN	nibrin	3.44e-11	-3.53807	135.657	39.8528
A_23_P59444	NM_032826	SLC35B4	solute carrier family 35, member B4	3.62712e-07	-3.54022	57.5293	17.1257
A_24_P20630	NM_016269	LEF1	lymphoid enhancer-binding factor 1	7.29147e-40	-3.54273	198.972	56.0613
A_23_P211056	NM_013329	C21orf66	chromosome 21 open reading frame 66	1e-05	-3.54351	64.2718	19.5529
A_23_P122796	NM_016063	HDDC2	HD domain containing 2	1e-05	-3.5474	56.4984	18.0145
A_23_P5616	NM_018151	RIF1	RAP1 interacting factor homolog (yeast)	0.00091	-3.54932	42.5397	14.1779
A_32_P179964	BM986936	TPD52L1	Tumor protein D52-like 1	0	-3.55121	130.994	36.8373
A_24_P576445	AK098124	TBC1D8	TBC1 domain family, member 8 (with GRAM domain)	1.72569e-06	-3.55121	45.926	13.7496
A_24_P306063	NM_020819	FAM135A	family with sequence similarity 135, member A	1e-05	-3.55668	53.9577	16.3731
A_32_P20703	AK026418	FLJ39739	FLJ39739 protein	1.46921e-07	-3.55705	84.9074	23.0119
A_23_P121051	NM_000532	PCCB	propionyl Coenzyme A carboxylase, beta polypeptide	1.56435e-11	-3.56094	65.3005	19.2771
A_24_P227091	NM_004523	KIF11	kinesin family member 11	2.19679e-09	-3.58058	95.3392	25.658
A_32_P171253		THC2442210	Q9F8M7 (Q9F8M7) DTDP-glucose 4,6-dehydratase (Fragment), partial (11%) [THC2442210]	1.00728e-10	-3.5812	52.6781	15.6998
A_24_P654066		A_24_P654066	Unknown	1.58773e-08	-3.58327	101.229	26.9783
A_24_P14367	NM_002819	PTBP1	polypyrimidine tract binding protein 1	9.53607e-08	-3.58543	60.0743	16.807
A_23_P150667	NM_031217	KIF18A	kinesin family member 18A	2e-05	-3.58676	54.3694	17.4239
A_23_P363936	NM_014278	HSPA4L	heat shock 70kDa protein 4-like	8.87747e-11	-3.59279	120.159	34.691
A_23_P98463	NM_032811	TBRG1	transforming growth factor beta regulator 1	2.63795e-07	-3.60149	47.3088	14.1935
A_32_P25204	NM_006904	PRKDC	protein kinase, DNA-activated, catalytic polypeptide	2.59141e-06	-3.60679	49.9706	14.6444
A_23_P361419	NM_018369	DEPDC1B	DEP domain containing 1B	5.0542e-07	-3.61377	223.458	57.0075
A_24_P20524	NM_152681	FLJ38482	hypothetical protein FLJ38482	4.43096e-08	-3.61561	48.2234	13.474
A_23_P25019	NM_000946	PRIM1	primase, DNA, polypeptide 1 (49kDa)	5.88417e-18	-3.6171	211.819	54.8761
A_24_P141736		THC2336852	AMP2_HUMAN (P50579) Methionine aminopeptidase 2 (MetAP 2) (Peptidase M 2) (Initiation factor 2 associated 67 kDa glycoprotein) (p67) (p67eIF2) , partial (89%) [THC2336852]	4.00317e-07	-3.61808	104.527	29.2588
A_32_P4018	AK000776	AK000776	Full-length cDNA clone CS0DD009YB17 of Neuroblastoma Cot 50-normalized of Homo sapiens (human)	1e-05	-3.61905	56.0937	15.449
A_23_P111240	NM_014721	PHACTR2	phosphatase and actin regulator 2	1.14252e-30	-3.62145	423.14	114.9
A_32_P177750	NM_018571	ALS2CR2	amyotrophic lateral sclerosis 2 (juvenile) chromosome region, candidate 2	1.87412e-09	-3.6261	50.0055	14.7602
A_23_P25515	NM_004685	MTMR6	myotubularin related protein 6	2.95517e-12	-3.63151	63.2878	17.4248
A_24_P196519	NM_002451	MTAP	methylthioadenosine phosphorylase	2.35968e-30	-3.63294	129.534	36.3168
A_23_P377664	AB053306	ALS2	amyotrophic lateral sclerosis 2 (juvenile)	2.16658e-07	-3.63663	152.657	41.2609
A_32_P172755		THC2409451	Q8I727 (Q8I727) TcC31.32, partial (14%) [THC2409451]	3e-05	-3.64029	58.0277	17.9735
A_24_P940524	NM_003410	ZFX	zinc finger protein, X-linked	4.56894e-07	-3.64089	60.6043	16.6047
A_23_P73279		THC2400654	HSA130978 Ariadne-2 protein (ARI2) {Homo sapiens;} , partial (18%) [THC2400654]	3.63276e-12	-3.65233	60.6699	16.841
A_32_P70220	NM_152272	CHMP7	CHMP family, member 7	1.44064e-14	-3.65501	67.5685	19.4158
A_23_P217886	NM_194458	UBE2J2	ubiquitin-conjugating enzyme E2, J2 (UBC6 homolog, yeast)	1.29508e-07	-3.65504	102.916	29.2378
A_23_P123732	NM_001001551	C9orf103	chromosome 9 open reading frame 103	2.52826e-08	-3.65707	194.065	54.5234
A_32_P52911	NM_018269	ADI1	acireductone dioxygenase 1	4.10905e-07	-3.66006	202.663	53.772
A_23_P103276	NM_138417	KTI12	KTI12 homolog, chromatin associated (S. cerevisiae)	3.49922e-10	-3.66343	64.2825	18.1504
A_23_P359043	NM_007203	PALM2-AKAP2	PALM2-AKAP2	2.85725e-06	-3.67398	60.7656	17.5608
A_23_P99942	NM_024652	LRRK1	leucine-rich repeat kinase 1	7.09169e-09	-3.67562	49.5283	13.7648
A_24_P33652	NM_018229	C14orf108	chromosome 14 open reading frame 108	8.72536e-08	-3.68052	54.2258	15.7689
A_23_P55477	NM_000676	ADORA2B	adenosine A2b receptor	8.51989e-43	-3.6898	1748.65	466.074
A_23_P360626	NM_178836	LOC201164	similar to CG12314 gene product	3.50251e-16	-3.69317	59.5572	16.4887
A_23_P307002	AK023110	SSU72	SSU72 RNA polymerase II CTD phosphatase homolog (S. cerevisiae)	0	-3.69785	552.218	148.585
A_23_P336015	NM_015658	NOC2L	nucleolar complex associated 2 homolog (S. cerevisiae)	1.29991e-10	-3.70208	111.565	28.7137
A_23_P102494	NM_017877	C2orf18	chromosome 2 open reading frame 18	9.72979e-11	-3.70455	55.9568	15.7211
A_23_P18739	NM_018241	TMEM34	transmembrane protein 34	4e-05	-3.70587	48.596	13.8311
A_24_P362769		THC2340346	Q6CKC2 (Q6CKC2) Similarity, partial (13%) [THC2340346]	2e-05	-3.71583	53.9676	15.1964
A_23_P34382	AF043976	CLCA3	chloride channel, calcium activated, family member 3	0.00021	-3.71905	57.9021	17.568
A_23_P70448	NM_005325	HIST1H1A	histone cluster 1, H1a	1.27242e-20	-3.7199	389.366	103.648
A_23_P145657	NM_012447	STAG3	stromal antigen 3	2.16938e-08	-3.72647	86.6822	23.2765
A_23_P427502	AB051436	KIAA1133	novel C3HC4 type Zinc finger (ring finger)	1.13314e-08	-3.72669	61.4576	17.9468
A_23_P372974	NM_152402	TRAM1L1	translocation associated membrane protein 1-like 1	2.24634e-06	-3.73585	62.3187	17.6097
A_23_P41054	NM_002841	PTPRG	protein tyrosine phosphatase, receptor type, G	8.65609e-06	-3.74132	79.1007	21.8225
A_23_P74115	NM_003579	RAD54L	RAD54-like (S. cerevisiae)	2.92489e-16	-3.74614	195.292	50.4418
A_23_P88362	NM_152329	PPIL5	peptidylprolyl isomerase (cyclophilin)-like 5	2.34931e-08	-3.74662	59.1334	16.305
A_23_P131518	CR621399	IMP4	IMP4, U3 small nucleolar ribonucleoprotein, homolog (yeast)	5e-05	-3.74737	46.8923	13.3126
A_24_P56894	NM_015986	CRLF3	cytokine receptor-like factor 3	5.72654e-10	-3.75707	52.3642	14.64
A_24_P213144		A_24_P213144	Unknown	7.64403e-11	-3.76231	63.5572	17.2597
A_24_P941167	NM_030641	APOL6	apolipoprotein L, 6	4e-05	-3.76354	49.4991	13.2123
A_24_P913016	BC004338	UROS	uroporphyrinogen III synthase (congenital erythropoietic porphyria)	0.00042	-3.76859	53.5592	17.1854
A_32_P113935	NM_153371	LNX2	ligand of numb-protein X 2	4.847e-06	-3.77855	101.514	25.9883
A_24_P269624	BE090931	THC2375558	PM4-BT0724-310300-005-d10 BT0724 Homo sapiens cDNA, mRNA sequence.	2.42447e-07	-3.78826	59.4427	16.8833
A_24_P319613	NM_002497	NEK2	NIMA (never in mitosis gene a)-related kinase 2	8.33329e-08	-3.7912	53.095	14.2698
A_23_P214111	NM_022113	KIF13A	kinesin family member 13A	1.94765e-14	-3.79328	261.015	67.423
A_23_P41166	NM_003781	B3GALNT1	beta-1,3-N-acetylgalactosaminyltransferase 1 (globoside blood group)	1.19935e-12	-3.79667	67.6051	18.3168
A_32_P188921	BC007606	EPR1	Effector cell peptidase receptor 1	3.11783e-09	-3.79921	679.343	153.801
A_23_P49878	NM_019013	FAM64A	family with sequence similarity 64, member A	8.23592e-11	-3.80033	788.271	225.113
A_32_P112034	AV645774	FLJ14803	Hypothetical protein FLJ14803	8.30884e-09	-3.803	50.1773	13.438
A_24_P205242	BC034378	RPL23	ribosomal protein L23	2.44132e-06	-3.80546	51.5161	15.3391
A_23_P87769	NM_017915	C12orf48	chromosome 12 open reading frame 48	0	-3.80571	243.94	64.0518
A_24_P921957	BE617924	PTPN14	601442142T1 NIH_MGC_65 Homo sapiens cDNA clone IMAGE:3846106 3', mRNA sequence.	0.00028	-3.8066	44.5877	11.9892
A_24_P936589		THC2306572	Unknown	0.00032	-3.80856	50.9912	15.3334
A_23_P82738	NM_012415	RAD54B	RAD54 homolog B (S. cerevisiae)	1.43209e-09	-3.818	60.1048	16.4346
A_23_P364024	NM_006851	GLIPR1	GLI pathogenesis-related 1 (glioma)	2e-05	-3.83565	61.7074	18.2741
A_24_P486503		ENST00000343567	Unknown	4.28091e-24	-3.8392	69.8249	18.2255
A_32_P171793		THC2317110	Unknown	1.13764e-10	-3.85931	176.864	46.1317
A_32_P223918	BF858887	BF858887	RC5-FT0194-071200-023-E10 FT0194 Homo sapiens cDNA, mRNA sequence.	1.84013e-12	-3.86489	48.2063	12.7914
A_24_P201089	NM_016612	SLC25A37	solute carrier family 25, member 37	2e-05	-3.86987	44.3822	14.4132
A_24_P131392	NM_144713	FAM82A	family with sequence similarity 82, member A	1.65086e-12	-3.87009	49.0692	12.9694
A_24_P140030	NM_003590	CUL3	cullin 3	2.80619e-12	-3.87099	56.916	15.5752
A_23_P218531	NM_017712	PGPEP1	pyroglutamyl-peptidase I	2e-05	-3.88121	57.2282	16.8651
A_32_P319880	NM_020894	KIAA1530	KIAA1530 protein	8e-05	-3.88575	50.4872	15.8914
A_23_P215419	NM_004968	ICA1	islet cell autoantigen 1, 69kDa	0.00039	-3.88596	54.3318	17.0326
A_32_P116840	NM_203356	CTAGE5	CTAGE family, member 5	4.41769e-06	-3.89276	80.3966	22.2439
A_24_P226355	NM_005493	RANBP9	RAN binding protein 9	2.52685e-10	-3.89386	59.7426	16.2506
A_24_P467449		THC2437930	ALU7_HUMAN (P39194) Alu subfamily SQ sequence contamination warning entry, partial (4%) [THC2437930]	0.0007	-3.89559	58.0546	18.0021
A_23_P65918	NM_002220	ITPKA	inositol 1,4,5-trisphosphate 3-kinase A	0.00023	-3.89843	50.6006	15.066
A_23_P29029	NM_032910	C21orf119	chromosome 21 open reading frame 119	7.49982e-11	-3.91485	77.1376	20.9379
A_24_P150160	NM_004265	FADS2	fatty acid desaturase 2	2.92077e-08	-3.92255	131.605	33.909
A_32_P31618	BC035691	GSR	glutathione reductase	0.00046	-3.92825	42.2071	14.098
A_24_P612020	AK096241	MGAT4B	Mannosyl (alpha-1,3-)-glycoprotein beta-1,4-N-acetylglucosaminyltransferase, isoenzyme B	2.06045e-07	-3.93197	84.169	22.3281
A_24_P18630	NM_032590	FBXL10	F-box and leucine-rich repeat protein 10	4.25508e-08	-3.9334	54.7019	15.1857
A_23_P103864	NM_024525	TTC13	tetratricopeptide repeat domain 13	6.96536e-07	-3.94281	80.5826	21.7731
A_23_P321034	AB044807	INADL	InaD-like (Drosophila)	0.00049	-3.94367	63.1169	16.6594
A_23_P215778	NM_181581	DUS4L	dihydrouridine synthase 4-like (S. cerevisiae)	1.21694e-17	-3.94506	105.573	27.4118
A_24_P24972	CR590757	LOC645231	similar to 60S ribosomal protein L22 (Heparin-binding protein HBp15)	0.00036	-3.94918	67.3164	19.9669
A_23_P161615	NM_002689	POLA2	polymerase (DNA directed), alpha 2 (70kD subunit)	0.00083	-3.97244	65.7369	18.0402
A_24_P610387	BE168511	SF3B1	Splicing factor 3b, subunit 1, 155kDa	5.22583e-07	-3.97367	65.7611	17.6987
A_24_P128312	NM_007135	ZNF79	zinc finger protein 79	6.25612e-06	-3.97481	83.3479	20.5441
A_32_P71796	XM_928299	LOC643373	region containing hypothetical protein LOC153561; SMA4	7e-05	-3.97585	47.7082	14.3049
A_23_P340909	BC013418	C13orf3	chromosome 13 open reading frame 3	1.13732e-09	-3.97724	546.374	123.124
A_24_P33525		A_24_P33525	Unknown	3e-05	-3.97851	51.6986	14.8651
A_32_P840463	CR613654	CR613654	full-length cDNA clone CS0DN005YK16 of Adult brain of Homo sapiens (human).	9.938e-20	-3.97875	126.871	31.6151
A_24_P289366	NM_203463	LASS6	LAG1 homolog, ceramide synthase 6	0.00043	-3.97879	99.0943	27.5167
A_32_P4882		A_32_P4882	Unknown	3.15427e-18	-3.98272	332.026	83.0916
A_23_P143662	NM_014338	PISD	phosphatidylserine decarboxylase	7.3186e-07	-3.98819	72.414	19.7726
A_23_P35871	NM_024680	E2F8	E2F transcription factor 8	1.25394e-09	-3.99196	56.7331	14.6572
A_32_P108516	AJ293393	TMPO	Thymopoietin	3.64723e-07	-3.99882	53.6566	14.7686
A_24_P802145		THC2339772	Unknown	8.67956e-07	-4.0145	156.92	39.7985
A_23_P426398	NM_138575	PGAM5	phosphoglycerate mutase family member 5	1.18771e-06	-4.01663	52.5346	15.2318
A_23_P64990	NM_134423	RAD52	Homo sapiens RAD52 homolog (S. cerevisiae) (RAD52), transcript variant gamma, mRNA [NM_134423]	1e-05	-4.02221	65.8685	17.4247
A_23_P14105	NM_001268	RCBTB2	regulator of chromosome condensation (RCC1) and BTB (POZ) domain containing protein 2	2.15849e-06	-4.03331	74.7227	19.934
A_24_P37946	BX537394	SLC30A5	solute carrier family 30 (zinc transporter), member 5	6e-05	-4.04802	70.0442	18.8385
A_32_P188193		THC2445517	Unknown	0.0001	-4.04988	59.4408	17.3352
A_24_P227617	NM_145165	CHURC1	churchill domain containing 1	7.32445e-06	-4.05126	61.1722	15.1877
A_23_P80832	NM_080652	TMEM41A	transmembrane protein 41A	2.9799e-08	-4.06306	83.6635	21.0351
A_24_P169544	NM_006959	ZNF17	zinc finger protein 17	3.2756e-06	-4.07107	65.3992	17.3214
A_24_P921485	AA906057	RPS6KA3	oj90d07.s1 Soares_NFL_T_GBC_S1 Homo sapiens cDNA clone IMAGE:1505581 3', mRNA sequence.	0.00067	-4.08299	62.28	18.9752
A_32_P114896	NM_006601	PTGES3	prostaglandin E synthase 3 (cytosolic)	1.88121e-06	-4.08577	48.8989	12.6276
A_32_P101286	AA583689	CXorf39	nn58e07.s1 NCI_CGAP_Kid6 Homo sapiens cDNA clone IMAGE:1088100 3', mRNA sequence.	1.46255e-06	-4.09171	49.6342	13.5107
A_23_P253123	NM_016267	VGLL1	vestigial like 1 (Drosophila)	4.74363e-09	-4.09359	66.8779	17.7048
A_23_P148609	NM_021796	PLAC1	placenta-specific 1	2.88075e-10	-4.1011	65.4825	17.1658
A_23_P128728	NM_001172	ARG2	arginase, type II	0	-4.10746	253.899	61.7996
A_23_P109017	NM_006275	SFRS6	splicing factor, arginine/serine-rich 6	1.28243e-11	-4.1113	63.7957	15.9297
A_24_P324488		A_24_P324488	Unknown	7.69835e-16	-4.11342	67.7393	16.5888
A_23_P411612	CR601006	SPRYD4	SPRY domain containing 4	1.52689e-10	-4.11994	64.9956	16.278
A_23_P135990	NM_005630	SLCO2A1	solute carrier organic anion transporter family, member 2A1	2.24182e-08	-4.12978	79.5988	19.9143
A_23_P167293	NM_032547	SCOC	short coiled-coil protein	5.79173e-06	-4.13152	69.0852	17.1584
A_24_P193257		THC2437177	Unknown	1.5688e-06	-4.14889	54.6468	14.3561
A_32_P234184	NM_001010926	HES5	hairy and enhancer of split 5 (Drosophila)	6.24882e-09	-4.15321	57.011	14.7681
A_32_P143516	NM_018121	C10orf6	chromosome 10 open reading frame 6	0.00025	-4.15595	64.2591	18.7985
A_23_P75056	NM_001002295	GATA3	GATA binding protein 3	0.0001	-4.15864	96.9608	22.8551
A_23_P21485	NM_017933	PID1	phosphotyrosine interaction domain containing 1	5e-05	-4.16242	80.9759	22.1378
A_24_P238499	NM_001012716	C18orf56	chromosome 18 open reading frame 56	3.76337e-10	-4.16881	58.3972	14.1857
A_32_P166540	BQ028747	HMGN2	UI-H-DF0-arp-d-14-0-UI.s1 NCI_CGAP_DF0 Homo sapiens cDNA clone IMAGE:3107652 3', mRNA sequence.	1.94725e-07	-4.18739	68.0528	17.7379
A_24_P514517	XM_378350	LOC400027	hypothetical gene supported by BC047417	1.78831e-11	-4.1907	54.5143	13.2613
A_24_P69379	NM_022900	CASD1	CAS1 domain containing 1	3.95708e-18	-4.19228	53.8366	12.9107
A_24_P567925		THC2313140	Q62AF5 (Q62AF5) Oxidoreductase, 2OG-Fe(II) oxygenase family, partial (6%) [THC2269400]	1.23616e-13	-4.19693	54.2615	13.0436
A_23_P105436	NM_002834	PTPN11	protein tyrosine phosphatase, non-receptor type 11 (Noonan syndrome 1)	2.21511e-11	-4.19946	59.0641	14.2547
A_23_P150841	NM_003440	ZNF140	zinc finger protein 140	5.65391e-07	-4.19976	57.0715	15.2621
A_24_P400970		A_24_P400970	Unknown	1.74881e-27	-4.20052	77.0035	18.2657
A_23_P429491	NM_145018	C11orf82	chromosome 11 open reading frame 82	2e-05	-4.20557	52.9667	14.1367
A_23_P253692	NM_005756	GPR64	G protein-coupled receptor 64	1.2454e-21	-4.20679	52.173	12.4299
A_23_P86390	NM_003873	NRP1	neuropilin 1	7.67033e-06	-4.20922	49.7718	13.0042
A_23_P308073	NM_014363	SACS	spastic ataxia of Charlevoix-Saguenay (sacsin)	0.00017	-4.22031	57.4515	16.8315
A_24_P943709	AW444553	FAM84B	Family with sequence similarity 84, member B	2.41337e-11	-4.23024	53.9661	13.0017
A_24_P64393	NM_017824	2009-03-05	membrane-associated ring finger (C3HC4) 5	2.19423e-06	-4.23541	68.0357	17.3678
A_32_P134451	AI206757	PTP4A1	Protein tyrosine phosphatase type IVA, member 1	8.87344e-13	-4.23845	55.0998	13.3015
A_24_P8350	NM_006031	PCNT	pericentrin (kendrin)	4.10432e-09	-4.26075	71.7695	17.4996
A_23_P20443	NM_021020	LZTS1	leucine zipper, putative tumor suppressor 1	5.70151e-07	-4.28089	388.421	85.2992
A_32_P218251	BQ028747	HMGN2	UI-H-DF0-arp-d-14-0-UI.s1 NCI_CGAP_DF0 Homo sapiens cDNA clone IMAGE:3107652 3', mRNA sequence.	3.56971e-07	-4.30509	72.4665	18.769
A_24_P199500	NM_007212	RNF2	ring finger protein 2	7e-05	-4.30994	111.432	31.4057
A_24_P217904	AF111801	TRERF1	Transcriptional regulating factor 1	8.64086e-08	-4.31391	66.0045	15.8185
A_23_P312224	NM_019022	TXNDC10	thioredoxin domain containing 10	1.67763e-10	-4.31625	54.4238	13.7926
A_24_P916586	BC010091	BICD1	bicaudal D homolog 1 (Drosophila)	8.96036e-07	-4.34057	59.1384	15.1222
A_24_P841662	AK093643	ESD	esterase D/formylglutathione hydrolase	5.87575e-06	-4.34347	57.1811	15.646
A_32_P104861	AI675560	LOC653566	Signal peptidase complex subunit 2 homolog pseudogene	9.24359e-16	-4.34646	85.381	19.3677
A_32_P221966	AY102069	SFTPF	surfactant associated protein F	1.26839e-36	-4.35763	382.518	87.6572
A_23_P253921	NM_018651	ZNF167	zinc finger protein 167	8e-05	-4.35991	57.965	15.7856
A_23_P35219	NM_002497	NEK2	NIMA (never in mitosis gene a)-related kinase 2	7.28736e-24	-4.36843	66.4463	15.1808
A_32_P221076	NM_014827	ZC3H11A	zinc finger CCCH-type containing 11A	5.11035e-07	-4.36975	63.5366	16.3625
A_32_P165407	AK024926	DDAH1	Dimethylarginine dimethylaminohydrolase 1	2.65403e-08	-4.37412	82.6641	19.2479
A_23_P252201	NM_018456	EAF2	ELL associated factor 2	5.85418e-09	-4.38233	79.8229	19.5999
A_32_P179746		THC2405620	Q6DN13 (Q6DN13) MCTP1S, partial (5%) [THC2405620]	2.76721e-06	-4.38333	55.7698	14.0237
A_23_P118815	NM_001012271	BIRC5	baculoviral IAP repeat-containing 5 (survivin)	2.43505e-13	-4.39002	4270.77	1001.4
A_32_P75094	NM_032797	AIFM2	apoptosis-inducing factor, mitochondrion-associated, 2	3.71337e-15	-4.39899	81.2383	19.3634
A_23_P93524	NM_001017373	SAMD3	sterile alpha motif domain containing 3	0.00094	-4.40117	61.0874	14.5534
A_32_P227400		A_32_P227400	Unknown	0.00048	-4.40227	48.5336	12.8881
A_24_P298420	NM_006109	PRMT5	protein arginine methyltransferase 5	9.10008e-09	-4.41161	66.9172	16.1261
A_23_P211909	NM_002670	PLS1	plastin 1 (I isoform)	3.1242e-16	-4.41623	134.118	30.9753
A_23_P425502	NM_017613	DONSON	downstream neighbor of SON	2.62075e-06	-4.41828	58.7903	15.1683
A_32_P212817	AI335947	AFF4	AF4/FMR2 family, member 4	3.84959e-08	-4.42429	57.4269	14.1457
A_23_P89073	NM_145911	ZNF23	zinc finger protein 23 (KOX 16)	2.61916e-27	-4.43048	60.495	13.6735
A_23_P10385	NM_016448	DTL	denticleless homolog (Drosophila)	0	-4.43541	101.169	22.1033
A_32_P28812	BM980603	BAT1	HLA-B associated transcript 1	4.41271e-17	-4.44165	71.8255	16.8115
A_24_P814444		THC2407545	Unknown	3.73892e-08	-4.44372	117.637	28.1778
A_23_P7087	NM_052861	MGC21675	hypothetical protein MGC21675	0.00051	-4.44502	68.943	17.5398
A_23_P256956	NM_005733	KIF20A	kinesin family member 20A	0	-4.44636	67.8785	16.0478
A_24_P329597	NM_013438	UBQLN1	ubiquilin 1	2.79394e-09	-4.4516	57.9663	13.0471
A_23_P501538	NM_153631	HOXA3	homeobox A3	1.47639e-30	-4.45739	77.5648	17.3996
A_32_P46840	CR596712	LOC729680	hypothetical protein LOC729680	1.62095e-17	-4.45851	119.215	26.7368
A_32_P21375	CA948108	NUP43	Nucleoporin 43kDa	3.11412e-06	-4.46607	70.4473	18.2598
A_23_P41344	NM_001432	EREG	epiregulin	3.57059e-16	-4.49772	703.235	148.554
A_23_P325040	NM_003276	TMPO	thymopoietin	6.70965e-18	-4.50078	76.7151	17.3632
A_32_P113736		THC2282618	Unknown	3.28134e-29	-4.50963	60.7395	13.4736
A_23_P415443	NM_015341	NCAPH	non-SMC condensin I complex, subunit H	2.47898e-08	-4.51567	102.238	23.0438
A_23_P113994	NM_018240	KIRREL	kin of IRRE like (Drosophila)	1.04295e-07	-4.51969	82.1387	19.6057
A_23_P317324	NM_005241	EVI1	ecotropic viral integration site 1	5.31488e-08	-4.52181	81.236	18.0069
A_23_P12730	NM_015235	CSTF2T	cleavage stimulation factor, 3' pre-RNA, subunit 2, 64kDa, tau variant	6.89903e-09	-4.52315	70.1245	16.7296
A_23_P216068	NM_014109	ATAD2	ATPase family, AAA domain containing 2	2.09979e-18	-4.53884	77.5563	17.2842
A_23_P113393	NM_017413	APLN	apelin, AGTRL1 ligand	1.41979e-08	-4.54636	247.578	49.973
A_23_P146551	NM_024761	MOBKL2B	MOB1, Mps One Binder kinase activator-like 2B (yeast)	3.88764e-29	-4.57688	147.714	32.2091
A_32_P4943	NM_021927	GUF1	GUF1 GTPase homolog (S. cerevisiae)	6.12687e-22	-4.58577	103.363	22.4735
A_23_P144165	NM_014648	DZIP3	DAZ interacting protein 3, zinc finger	1.24735e-09	-4.5876	89.859	19.9314
A_24_P944222	NM_181783	TMTC3	transmembrane and tetratricopeptide repeat containing 3	3.01722e-08	-4.60536	56.6651	12.6529
A_23_P433829	NM_152409	C5orf24	chromosome 5 open reading frame 24	0.00038	-4.60877	107.561	26.3113
A_24_P795594	AB096249	ALG9	Asparagine-linked glycosylation 9 homolog (S. cerevisiae, alpha- 1,2-mannosyltransferase)	3.79671e-23	-4.61276	65.9227	14.7794
A_23_P12866	NM_153336	PSTK	phosphoseryl-tRNA kinase	7.71555e-09	-4.61919	69.1136	15.4452
A_32_P228570		A_32_P228570	Unknown	0.00018	-4.61999	63.1283	16.7496
A_24_P911179	NM_018136	ASPM	asp (abnormal spindle) homolog, microcephaly associated (Drosophila)	3.75967e-06	-4.62719	67.0202	16.4332
A_32_P227110		THC2314522	Unknown	3.3803e-10	-4.63902	65.0188	14.5693
A_32_P127412		A_32_P127412	Unknown	2.10081e-06	-4.64401	59.4993	12.9734
A_24_P273716	NM_014797	ZBTB24	zinc finger and BTB domain containing 24	3.18464e-11	-4.65017	160.805	33.4863
A_32_P15139		THC2434618	Unknown	3.62159e-27	-4.66102	149.542	32.3419
A_32_P182609	BE008305	LOC644422	Similar to arginine/serine-rich splicing factor 6	6.9235e-06	-4.66138	76.8104	19.0809
A_32_P76035	CR749867	PNPT1	polyribonucleotide nucleotidyltransferase 1	7.63199e-28	-4.69218	169.263	35.9378
A_23_P323774	NM_001001484	PTER	phosphotriesterase related	5.9122e-06	-4.72699	62.2667	13.9611
A_24_P392109	NM_018455	CENPN	centromere protein N	2.3662e-31	-4.72821	85.9967	18.4694
A_24_P92973		A_24_P92973	Unknown	1.91241e-06	-4.73373	66.2893	15.5723
A_23_P306987	NM_031439	SOX7	SRY (sex determining region Y)-box 7	8.3883e-18	-4.73782	73.788	15.8338
A_32_P56952		ENST00000361928	AF403014 type II gonadotropin-releasing hormone receptor {Homo sapiens;} , complete [THC2241640]	2.21449e-08	-4.77504	58.228	13.5807
A_24_P943017	NM_178842	LASS3	LAG1 homolog, ceramide synthase 3	3.93375e-06	-4.78178	65.8603	14.7025
A_24_P288685	NM_001560	IL13RA1	interleukin 13 receptor, alpha 1	1.94712e-06	-4.79534	62.4171	13.2835
A_24_P925222		A_24_P925222	Unknown	2.0357e-08	-4.80004	70.3761	14.798
A_24_P39654	NM_002086	GRB2	growth factor receptor-bound protein 2	1.48602e-09	-4.80061	70.18	15.9327
A_23_P426663	NM_198159	MITF	microphthalmia-associated transcription factor	0.00011	-4.80978	64.3233	16.9357
A_23_P14157	NM_198968	DZIP1	DAZ interacting protein 1	5.57239e-07	-4.81232	63.8934	15.3437
A_23_P89062	AK054698	C16orf67	chromosome 16 open reading frame 67	2.15501e-09	-4.81476	90.0687	19.1352
A_23_P8241	NM_012177	FBXO5	F-box protein 5	1.35484e-07	-4.81882	287.508	53.8662
A_32_P134679		A_32_P134679	Unknown	0.00063	-4.82309	94.8846	24.225
A_23_P156310	NM_032637	SKP2	S-phase kinase-associated protein 2 (p45)	7.81012e-16	-4.82391	164.245	32.4286
A_24_P221335		A_24_P221335	Unknown	5.04944e-41	-4.84816	84.9349	17.6206
A_23_P365418	AK022976	ZNF783	zinc finger protein 783	4.04385e-12	-4.85109	84.5094	18.7415
A_23_P136817	NM_014708	KNTC1	kinetochore associated 1	1.9929e-18	-4.85303	128.906	25.2572
A_32_P50655	BE537483	BE537483	601059026F1 NIH_MGC_10 Homo sapiens cDNA clone IMAGE:3445567 5', mRNA sequence.	6.18445e-09	-4.8581	62.8746	15.2429
A_23_P60101	NM_030895	ZNF696	zinc finger protein 696	7.81685e-08	-4.87268	133.279	29.0969
A_32_P124833	BX100088	OXCT2	3-oxoacid CoA transferase 2	3e-05	-4.87508	80.0118	19.4282
A_23_P161962	AK001998	AK001998	Homo sapiens cDNA FLJ11136 fis, clone PLACE1006414.	1.83857e-10	-4.88186	69.5991	15.1081
A_32_P68533	BX648834	FLJ13305	hypothetical protein FLJ13305	1.13792e-07	-4.88829	98.0147	20.8649
A_24_P933138	AF087999	RBM4B	RNA binding motif protein 30	1.83178e-07	-4.89307	157.415	31.4019
A_23_P52082	NM_015434	INTS7	integrator complex subunit 7	6.20901e-07	-4.91236	59.8329	12.9434
A_24_P124558	NM_022658	HOXC8	homeobox C8	6.33267e-25	-4.91829	65.6183	13.383
A_24_P42330	AK090827	AK090827	LOC440524	2e-05	-4.91851	64.572	14.1978
A_24_P106728	NM_019042	PUS7	pseudouridylate synthase 7 homolog (S. cerevisiae)	4.51546e-14	-4.9246	99.3876	21.18
A_23_P217151	NM_017776	ZNF673	zinc finger protein 673	0.00019	-4.94385	89.8641	22.5991
A_32_P339640	NM_173644	C20orf197	chromosome 20 open reading frame 197	1.37224e-09	-4.94924	224.943	45.45
A_23_P108501	NM_004438	EPHA4	EPH receptor A4	3.5897e-06	-4.97387	111.427	21.0964
A_24_P416079	NM_016359	NUSAP1	nucleolar and spindle associated protein 1	1.04516e-28	-4.98202	70.7752	14.2057
A_23_P18887	NM_022132	MCCC2	methylcrotonoyl-Coenzyme A carboxylase 2 (beta)	1.16194e-19	-4.98228	73.1976	14.748
A_24_P286345	NM_020861	ZBTB2	zinc finger and BTB domain containing 2	1.11485e-38	-4.9843	64.0167	12.9231
A_24_P280378	NM_014691	AQR	aquarius homolog (mouse)	3.74856e-21	-4.99454	69.2216	13.9859
A_24_P53025	NM_018335	C14orf131	chromosome 14 open reading frame 131	4.42894e-07	-5.01126	83.6229	17.6225
A_24_P256579	AB051533	TMCO7	transmembrane and coiled-coil domains 7	7.05633e-21	-5.043	74.4279	14.8527
A_24_P332647	AK095421	SSH1	slingshot homolog 1 (Drosophila)	1.16023e-09	-5.08456	70.7026	15.0999
A_32_P31945	NM_001609	ACADSB	acyl-Coenzyme A dehydrogenase, short/branched chain	6.76154e-08	-5.08482	74.9257	16.957
A_23_P251962	BC108740	ZNF273	zinc finger protein 273	1.05985e-07	-5.08564	92.7774	20.3859
A_23_P253524	NM_001813	CENPE	centromere protein E, 312kDa	4.43627e-07	-5.08718	102.742	19.374
A_24_P208452	NM_152384	BBS5	Bardet-Biedl syndrome 5	1.71893e-09	-5.10117	67.3629	13.7566
A_23_P411335	NM_152524	SGOL2	shugoshin-like 2 (S. pombe)	3.4759e-12	-5.10376	93.5068	19.1353
A_23_P105453	NM_175068	KRT73	keratin 73	7.54339e-08	-5.10657	78.8977	17.809
A_32_P151800	NM_207418	GCUD2	gastric cancer up-regulated-2	1.70938e-12	-5.11965	190.497	36.9087
A_23_P81529	NM_002202	ISL1	ISL LIM homeobox 1	1.81063e-08	-5.12911	77.4513	16.4328
A_32_P22622	NM_003703	NOL14	nucleolar protein 14	4.04784e-35	-5.13115	105.103	20.7511
A_23_P256047	NM_022096	ANKRD5	ankyrin repeat domain 5	5.38965e-16	-5.14419	69.3109	13.5965
A_23_P9458	NM_022490	POLR1E	polymerase (RNA) I polypeptide E, 53kDa	4.02854e-09	-5.14585	93.6237	19.3531
A_23_P326020	NM_198123	CSMD3	CUB and Sushi multiple domains 3	2e-05	-5.15296	66.7327	13.2599
A_24_P636882		THC2337176	ALU1_HUMAN (P39188) Alu subfamily J sequence contamination warning entry, partial (30%) [THC2337176]	5.6111e-13	-5.18162	64.773	12.9543
A_24_P683917	AK022486	FLNB	filamin B, beta (actin binding protein 278)	4.47785e-11	-5.19208	68.4557	13.552
A_24_P926450		THC2274524	Unknown	6.75787e-14	-5.19702	81.4226	17.0972
A_32_P7521	AA065042	C21orf45	Chromosome 21 open reading frame 45	2.40475e-22	-5.20118	78.7664	15.6661
A_24_P350656	AK090639	NFASC	neurofascin homolog (chicken)	1.03727e-08	-5.20748	91.1471	18.9484
A_32_P194264	NM_001008708	CHAC2	ChaC, cation transport regulator homolog 2 (E. coli)	4.2067e-42	-5.2084	298.586	56.448
A_23_P330788	NM_015075	IQSEC2	IQ motif and Sec7 domain 2	5e-05	-5.21637	88.1352	16.8911
(+)E1A_r60_n9				2.02223e-31	-5.24295	41729.3	8851.86
A_23_P7761	NM_018356	C5orf22	chromosome 5 open reading frame 22	1.85912e-17	-5.25038	82.0724	15.6351
A_23_P6362	NM_198440	DERL3	Der1-like domain family, member 3	1.22778e-07	-5.26723	133.374	26.9863
A_24_P216968	AK095855	NUCKS1	Nuclear casein kinase and cyclin-dependent kinase substrate 1	3.24802e-28	-5.26988	77.587	14.8165
A_23_P94403	NM_000550	TYRP1	tyrosinase-related protein 1	8.68958e-29	-5.27067	967.009	197.314
A_32_P125687		THC2375753	ALU8_HUMAN (P39195) Alu subfamily SX sequence contamination warning entry, partial (12%) [THC2375753]	2.82777e-06	-5.28064	68.3951	15.27
A_24_P244699	NM_018283	NUDT15	nudix (nucleoside diphosphate linked moiety X)-type motif 15	1.58504e-18	-5.28403	78.3738	15.308
A_32_P199263	BC073929	LOC389831	Hypothetical gene supported by AL713796	1.10428e-14	-5.29643	72.2171	13.851
A_32_P220696	NM_017489	TERF1	telomeric repeat binding factor (NIMA-interacting) 1	4.67275e-24	-5.31325	92.4353	17.3523
A_23_P31945	NM_033439	IL33	interleukin 33	7.77035e-07	-5.32982	303.696	48.481
A_23_P348383	AB037766	CC2D2A	coiled-coil and C2 domain containing 2A	2.37177e-34	-5.33921	86.2355	16.8425
A_23_P360605	BC040542	KIAA0802	KIAA0802	6.25827e-15	-5.35122	90.5282	17.7924
A_32_P55225	BU674989	RIT1	Ras-like without CAAX 1	1.57617e-31	-5.3665	66.8387	12.4972
A_23_P350754	AF238487	OR7E13P	olfactory receptor, family 7, subfamily E, member 13 pseudogene	1.23908e-15	-5.37228	79.4446	15.924
A_23_P204170	BF698802	TMPO	602126354F1 NIH_MGC_56 Homo sapiens cDNA clone IMAGE:4283293 5', mRNA sequence.	9.78754e-07	-5.3863	79.5817	17.3261
A_24_P236680		THC2287766	Unknown	9e-05	-5.41447	72.8319	17.3495
A_23_P331908	AK097878	PRDM11	PR domain containing 11	3.73231e-10	-5.44078	112.001	21.4631
A_24_P256513	BC002828	LOC153457	hypothetical protein BC002828	7.96047e-08	-5.45709	70.1057	13.8499
A_32_P210572	NM_001024594	C1orf53	chromosome 1 open reading frame 53	1.7585e-06	-5.47338	193.842	34.4363
A_32_P6172	BC036622	BC036622	CDNA clone IMAGE:5286843	0.00014	-5.47897	58.1943	13.6744
A_23_P80902	NM_020242	KIF15	kinesin family member 15	2.98536e-15	-5.50243	158.258	27.211
A_23_P52219	NM_006459	ERLIN1	ER lipid raft associated 1	2.22334e-36	-5.52598	81.2401	14.9309
A_24_P273679	NM_006106	YAP1	Yes-associated protein 1, 65kDa	0.00092	-5.54392	90.0819	19.1283
A_24_P105747	NM_001039569	AP1S3	adaptor-related protein complex 1, sigma 3 subunit	2.89676e-41	-5.558	83.394	15.1792
A_24_P937855	CR936771	SIKE	suppressor of IKK epsilon	4.9495e-17	-5.5699	80.8846	15.2979
A_23_P21785	NM_022072	NSUN3	NOL1/NOP2/Sun domain family, member 3	4.69784e-37	-5.57197	101.945	18.5993
A_24_P265135	NM_014671	UBE3C	ubiquitin protein ligase E3C	1.83803e-09	-5.61261	73.6234	14.6871
A_23_P143535	NM_033661	WDR4	WD repeat domain 4	1.61283e-23	-5.62009	110.807	19.9342
A_24_P355693	NM_018367	PHCA	phytoceramidase, alkaline	2.00318e-23	-5.63731	119.132	21.9207
A_23_P106497	NM_004136	IREB2	iron-responsive element binding protein 2	1.07116e-13	-5.651	104.518	19.7345
A_24_P928765	BM463821	BM463821	AGENCOURT_6434032 NIH_MGC_71 Homo sapiens cDNA clone IMAGE:5518697 5', mRNA sequence.	2.44054e-22	-5.6654	90.2223	16.7745
A_24_P145122		THC2301029	Q62VJ0 (Q62VJ0) Small peptidoglycan-associated lipoprotein, partial (13%) [THC2301029]	4.73921e-21	-5.67282	86.819	16.0842
A_24_P263259	AK093969	C14orf65	chromosome 14 open reading frame 65	5e-05	-5.70882	126.669	27.3731
A_24_P376391	NM_015103	PLXND1	plexin D1	0.0006	-5.73533	103.45	18.0372
A_24_P943283	AL831839	C1orf218	chromosome 1 open reading frame 218	3e-05	-5.74961	74.1397	17.6879
A_24_P276947	NM_001005386	ACTR2	ARP2 actin-related protein 2 homolog (yeast)	9.92394e-35	-5.76655	146.948	25.3537
A_24_P407742		A_24_P407742	Unknown	4.45149e-21	-5.79683	99.7065	17.3746
A_32_P71032		THC2407039	Unknown	2e-05	-5.80261	87.2446	18.4966
A_23_P325093	NM_178026	GGTL3	gamma-glutamyltransferase-like 3	1.18143e-06	-5.8633	76.0416	15.4111
A_24_P93741	AK098811	LOC285398	hypothetical locus LOC285398	1.10688e-10	-5.8759	81.1289	15.5728
A_23_P11685	NM_024420	PLA2G4A	phospholipase A2, group IVA (cytosolic, calcium-dependent)	3.91324e-24	-5.89002	126.953	21.707
A_23_P55256	NM_014897	ZNF652	zinc finger protein 652	9.10807e-14	-5.89845	91.3782	17.0795
A_23_P202071	NM_006561	CUGBP2	CUG triplet repeat, RNA binding protein 2	0	-5.90955	545.128	91.645
A_23_P395374	NM_003539	HIST1H4D	histone cluster 1, H4d	8.46099e-11	-5.91621	107.177	18.7859
A_23_P10206	NM_005328	HAS2	hyaluronan synthase 2	2.13138e-07	-5.92111	102.912	18.4733
A_23_P61524	NM_022903	CCDC71	coiled-coil domain containing 71	9.87187e-41	-5.9339	122.352	20.8065
A_23_P385246	NM_153331	KCTD6	potassium channel tetramerisation domain containing 6	3e-05	-5.93551	76.4751	15.5752
A_23_P9135	NM_033655	CNTNAP3	contactin associated protein-like 3	4.89844e-08	-5.93923	75.9754	14.3145
A_32_P36552	CB305813	TFAP2C	Transcription factor AP-2 gamma (activating enhancer binding protein 2 gamma)	9.71813e-11	-5.95905	90.2097	16.4727
A_24_P257099	NM_018410	URLC9	up-regulated in lung cancer 9	4.01556e-06	-6.01861	73.1764	13.7983
A_24_P84130	AK024680	NRP2	Neuropilin 2	1.40192e-18	-6.02059	89.8012	16.1359
A_32_P450879		THC2402213	Q8CHU4 (Q8CHU4) Pi16 protein (Fragment), partial (5%) [THC2402213]	0.00076	-6.03426	87.0583	14.4273
A_24_P134834	NM_032276	RHBDD1	rhomboid domain containing 1	0.00011	-6.05361	87.1072	15.6337
A_23_P39955	NM_001615	ACTG2	actin, gamma 2, smooth muscle, enteric	1.44257e-13	-6.05946	90.2415	16.346
A_23_P250385	NM_005322	HIST1H1B	histone cluster 1, H1b	2.30129e-10	-6.07986	125.097	22.1326
A_23_P255714	NM_025103	IFT74	intraflagellar transport 74 homolog (Chlamydomonas)	2.26561e-20	-6.08632	80.818	13.5586
A_24_P144314		A_24_P144314	Unknown	1.26827e-21	-6.09449	109.384	18.4059
A_24_P76521	AK056691	GSG2	germ cell associated 2 (haspin)	1.07009e-25	-6.10537	256.037	41.1987
A_23_P162476	NM_031299	CDCA3	cell division cycle associated 3	7.15904e-08	-6.16062	98.2137	18.0214
A_32_P197524	NM_032025	EIF2A	eukaryotic translation initiation factor 2A, 65kDa	2.10996e-07	-6.18258	80.5147	14.7629
A_24_P46659		THC2372616	Unknown	2.29531e-11	-6.22648	87.5923	15.6556
A_23_P50990	NM_024322	CENPO	centromere protein O	6e-05	-6.23982	67.3061	12.8377
A_24_P84008	XM_497450	LOC441722	similar to Splicing factor U2AF 35 kDa subunit (U2 auxiliary factor 35 kDa subunit) (U2 snRNP auxiliary factor small subunit)	1.01348e-27	-6.3137	85.8627	14.1411
A_23_P218731	NM_005111	CRYZL1	Homo sapiens crystallin, zeta (quinone reductase)-like 1 (CRYZL1), mRNA.	2.25957e-17	-6.33078	102.599	16.2415
A_23_P208208	NM_023074	ZNF649	zinc finger protein 649	1.29616e-32	-6.36715	89.0538	14.1028
A_24_P275386	G65686	BRI3BP	BRI3 binding protein	1.25438e-20	-6.36824	139.96	21.5762
A_32_P101490	AB095935	ANKRD18A	ankyrin repeat domain 18A	9.51267e-21	-6.36837	114.135	18.6348
A_32_P159176		THC2450500	Unknown	1.34896e-29	-6.39994	88.5172	13.9139
A_24_P286412	NM_014478	RCP9	calcitonin gene-related peptide-receptor component protein	7.58077e-07	-6.42566	144.954	22.4044
A_23_P310560	NM_152395	NUDT16	nudix (nucleoside diphosphate linked moiety X)-type motif 16	2.65058e-18	-6.44673	137.233	20.8489
A_32_P117185	XM_934719	LOC647322	hypothetical protein LOC647322	1e-05	-6.49622	87.2836	17.4303
A_32_P128006	AA778291	MITF	Microphthalmia-associated transcription factor	4e-05	-6.4969	78.8112	14.2234
A_24_P397107	NM_001789	CDC25A	cell division cycle 25 homolog A (S. pombe)	1.27529e-17	-6.50545	159.651	25.6455
A_24_P384018	NR_002171	OR7E156P	Homo sapiens olfactory receptor, family 7, subfamily E, member 156 pseudogene (OR7E156P) on chromosome 13.	5.48176e-32	-6.50789	97.7171	15.0642
A_23_P203665	NM_018367	PHCA	phytoceramidase, alkaline	1.20103e-09	-6.54679	102.546	17.5663
A_23_P147786	NM_014677	RIMS2	regulating synaptic membrane exocytosis 2	3.48309e-08	-6.56368	90.3222	15.4405
A_32_P221832	CD630738	XRCC5	X-ray repair complementing defective repair in Chinese hamster cells 5 (double-strand-break rejoining; Ku autoantigen, 80kDa)	4.52514e-32	-6.57362	100.969	15.8948
A_24_P56221	NM_052845	MMAB	methylmalonic aciduria (cobalamin deficiency) cblB type	0.00021	-6.69338	74.1326	14.2678
A_23_P138680	NM_172200	IL15RA	interleukin 15 receptor, alpha	2.13174e-18	-6.70338	96.0229	14.5466
A_24_P532232	NM_182898	CREB5	cAMP responsive element binding protein 5	7.24796e-18	-6.71217	104.47	15.9484
A_23_P433107	NM_152289	ZNF561	zinc finger protein 561	8.71288e-17	-6.71464	106.013	16.7333
A_24_P24806		A_24_P24806	Unknown	0	-6.71849	130.125	19.5475
A_23_P8981	NM_000349	STAR	steroidogenic acute regulatory protein	3.03354e-06	-6.74979	79.3095	13.8794
A_24_P829111	AK021606	AK021606	CDNA FLJ11544 fis, clone HEMBA1002826	7.95953e-21	-6.77427	99.6693	15.6339
A_23_P2831	NM_003991	EDNRB	endothelin receptor type B	4e-05	-6.82385	105.186	15.4145
A_24_P359205	BC010094	PIGQ	phosphatidylinositol glycan anchor biosynthesis, class Q	1.12114e-07	-6.83516	178.472	27.1251
A_24_P120537	NM_152550	SH3RF2	SH3 domain containing ring finger 2	1.92939e-07	-6.84706	76.642	13.1015
A_32_P191735		THC2406457	ALU5_HUMAN (P39192) Alu subfamily SC sequence contamination warning entry, partial (4%) [THC2406457]	0.00033	-6.90339	72.8505	12.9583
A_23_P139983	NM_022459	XPO4	exportin 4	1.08739e-17	-6.90463	155.428	23.7124
A_32_P29092	AA725860	SEH1L	SEH1-like (S. cerevisiae)	3.14136e-15	-6.95608	107.789	16.5595
A_32_P183442	BF217859	BF217859	601885412F1 NIH_MGC_57 Homo sapiens cDNA clone IMAGE:4103859 5', mRNA sequence.	0.0001	-6.97707	91.9345	13.1767
A_24_P11384	NM_018948	ERRFI1	ERBB receptor feedback inhibitor 1	5e-05	-7.04756	87.1728	14.646
A_23_P93792	NM_000535	PMS2	PMS2 postmeiotic segregation increased 2 (S. cerevisiae)	1.27567e-11	-7.08395	104.436	15.0158
A_23_P387184	BC020940	NHSL1	NHS-like 1	9.12206e-09	-7.09688	170.342	23.8187
A_32_P80231	BM676180	EFEMP1	EGF-containing fibulin-like extracellular matrix protein 1	7.65378e-39	-7.17087	184.322	25.5142
A_32_P12562	BX648855	FLJ36116	CDNA clone IMAGE:5930892	6.3513e-26	-7.18182	120.888	17.4571
A_23_P146361	NM_007171	POMT1	protein-O-mannosyltransferase 1	1.71593e-08	-7.27035	87.3907	12.8816
A_23_P106391	NM_020147	THAP10	THAP domain containing 10	5.0049e-08	-7.29059	95.499	14.6564
A_24_P123632	AF034174	NUDT3	AF034174 Human mRNA (Tripodis and Ragoussis) Homo sapiens cDNA clone ntcon3 contig, mRNA sequence.	5.59997e-24	-7.33049	110.466	15.3999
A_32_P42684	NM_014331	SLC7A11	solute carrier family 7, (cationic amino acid transporter, y+ system) member 11	6.22106e-09	-7.35296	106.472	16.547
A_23_P69537	NM_006681	NMU	neuromedin U	2.23015e-10	-7.40129	215.038	28.5672
A_24_P920555	BM994983	RPL7L1	Ribosomal protein L7-like 1	2.63756e-24	-7.42965	113.784	16.3665
A_32_P76156	NM_152682	RWDD4A	RWD domain containing 4A	5.48501e-16	-7.45626	108.978	16.7579
A_23_P425681	NM_000729	CCK	cholecystokinin	1.54795e-19	-7.45891	114.985	15.4838
A_23_P356554	NM_004282	BAG2	BCL2-associated athanogene 2	1.43815e-37	-7.47476	138.633	18.8302
A_24_P108863	NM_006746	SCML1	sex comb on midleg-like 1 (Drosophila)	1.06341e-26	-7.52541	117.746	16.6043
A_23_P379794	NM_178517	PIGW	phosphatidylinositol glycan anchor biosynthesis, class W	3.99433e-19	-7.64339	108.697	15.5546
A_32_P182135		A_32_P182135	Unknown	3.28252e-08	-7.67636	93.5152	13.4355
A_23_P3552	BC009198	LOC730092	RRN3 RNA polymerase I transcription factor homolog (S. cerevisiae) pseudogene	9.95482e-42	-7.72719	112.692	14.9695
A_23_P14193	NM_002915	RFC3	replication factor C (activator 1) 3, 38kDa	6.86636e-44	-7.7496	139.428	18.2248
A_24_P359545	NM_019610	CCBL2	cysteine conjugate-beta lyase 2	0	-7.75761	123.751	16.3969
A_24_P564462	CN430223	C12orf5	Chromosome 12 open reading frame 5	1.95112e-19	-7.76024	131.286	18.1633
A_23_P34325	NM_033300	LRP8	low density lipoprotein receptor-related protein 8, apolipoprotein e receptor	1.88519e-29	-7.79558	121.728	16.0329
A_32_P16625	AV749257	LOC728688	Ubiquitin-like, containing PHD and RING finger domains, 1 pseudogene	5.84845e-10	-7.82045	104.309	15.1505
A_23_P51085	NM_020675	SPC25	SPC25, NDC80 kinetochore complex component, homolog (S. cerevisiae)	4.10096e-14	-7.87438	220.27	26.8772
A_24_P3704		THC2272132	Q64150 (Q64150) Nuclear localization signal binding protein, partial (8%) [THC2272132]	3.48815e-06	-8.10152	92.7427	13.1356
A_32_P226605	AK057177	L3MBTL2	l(3)mbt-like 2 (Drosophila)	0.00012	-8.18162	84.9761	13.0806
A_24_P42569	BC030138	MED26	Mediator complex subunit 26	5.27775e-40	-8.27989	127.652	15.4458
A_32_P19806	NM_003777	DNAH11	dynein, axonemal, heavy chain 11	2.62738e-35	-8.34091	125.664	15.1708
A_23_P356684	NM_018685	ANLN	anillin, actin binding protein	6.2468e-17	-8.34855	175.005	20.1242
A_23_P118834	NM_001067	TOP2A	topoisomerase (DNA) II alpha 170kDa	2.30472e-22	-8.42039	120.207	14.897
A_23_P309701	NM_002828	PTPN2	protein tyrosine phosphatase, non-receptor type 2	0	-8.52823	141.311	16.7712
A_23_P253752	NM_138419	FAM54A	family with sequence similarity 54, member A	0	-8.54025	129.711	15.4032
A_32_P48086	BC015434	BC015434	Homo sapiens, clone IMAGE:4414697, mRNA	7e-05	-8.56071	88.2475	12.6597
A_23_P43350	NM_005511	MLANA	melan-A	2.86711e-20	-8.60378	302.884	35.527
A_24_P64329	NM_173575	STK32C	serine/threonine kinase 32C	1.11567e-14	-8.71363	112.788	13.2489
A_32_P123204	AI381562	LBR	Lamin B receptor	1.73963e-27	-8.84117	152.029	17.859
A_24_P699737	AK022339	SARS	Seryl-tRNA synthetase	6.26479e-10	-8.92798	144.306	17.8339
A_24_P928439	AA922599	ELP3	Elongation protein 3 homolog (S. cerevisiae)	5.25577e-12	-8.93515	154.347	18.7955
A_32_P154911	NM_175887	PRR15	proline rich 15	0	-8.95729	130.596	14.7398
A_23_P144244		THC2286151	T09533 COX17 protein - human {Homo sapiens;} , partial (98%) [THC2286151]	1.04811e-20	-9.24455	147.583	17.7758
A_24_P917612	BC009627	WIBG	within bgcn homolog (Drosophila)	9.10349e-28	-9.2446	136.503	15.5956
A_24_P902052	CR611723	KIAA0114	KIAA0114	1.1509e-10	-9.248	160.683	19.3111
A_23_P31721	NM_001951	E2F5	E2F transcription factor 5, p130-binding	2.66923e-26	-9.27308	123.323	13.5392
A_24_P356015	NM_004094	EIF2S1	eukaryotic translation initiation factor 2, subunit 1 alpha, 35kDa	1.18759e-25	-9.41791	138.361	15.2484
A_24_P234196	NM_001034	RRM2	Homo sapiens ribonucleotide reductase M2 polypeptide (RRM2), mRNA.	5.57177e-14	-9.44897	135.661	15.5963
A_23_P65000	NM_013300	C12orf24	chromosome 12 open reading frame 24	0	-9.62093	162.008	16.8661
A_24_P732106	BM850706	BM850706	K-EST0131336 S21SNU520 Homo sapiens cDNA clone S21SNU520-48-G04 5', mRNA sequence.	3.14803e-35	-9.65677	142.707	15.3863
A_32_P326819	NM_007043	KRR1	KRR1, small subunit (SSU) processome component, homolog (yeast)	4.2039e-45	-9.75054	145.119	14.9466
A_23_P422851	NM_138375	CABLES1	Cdk5 and Abl enzyme substrate 1	5.92189e-42	-9.79276	192.223	19.4333
A_32_P223441	BC023989	EIF3S6IP	Eukaryotic translation initiation factor 3, subunit 6 interacting protein	0	-9.83828	129.541	13.2284
A_23_P348264	NM_144652	LETM2	leucine zipper-EF-hand containing transmembrane protein 2	0	-9.86426	152.802	15.7676
A_23_P136493	NM_013962	NRG1	neuregulin 1	0	-9.98764	193.041	19.4074
A_23_P15233		A_23_P15233	Unknown	8.21342e-29	-10.0183	148.159	15.3681
A_32_P150891	BX649186	DIAPH3	diaphanous homolog 3 (Drosophila)	4.29123e-12	-10.2436	197.584	19.324
A_32_P13719	NM_007235	XPOT	exportin, tRNA (nuclear export receptor for tRNAs)	4.3621e-11	-10.377	177.66	17.923
A_32_P224094	U09850	ZNF143	zinc finger protein 143	2.18788e-07	-10.7332	144.204	13.6277
A_23_P374149	NM_015050	KIAA0082	KIAA0082	5.3254e-15	-10.7828	239.158	22.1734
A_23_P303671	NM_001393	ECM2	extracellular matrix protein 2, female organ and adipocyte specific	3.75912e-06	-10.9816	128.436	13.9212
A_24_P652609	AK054645	LOC389722	similar to cell recognition molecule CASPR3	6.70804e-09	-11.2721	133.765	11.8669
A_23_P102706	NM_014723	SNPH	syntaphilin	2.29747e-19	-11.4015	217.412	20.5787
A_23_P85460	NM_001262	CDKN2C	cyclin-dependent kinase inhibitor 2C (p18, inhibits CDK4)	1.47533e-16	-11.947	205.24	18.9329
A_32_P89827	NR_002815	LOC374491	Homo sapiens TPTE and PTEN homologous inositol lipid phosphatase pseudogene (LOC374491) on chromosome 13.	4.26103e-06	-12.4281	190.23	17.3535
A_23_P342138	NM_152702	C9orf94	Homo sapiens chromosome 9 open reading frame 94 (C9orf94), mRNA [NM_152702]	0	-12.8671	190.211	14.8019
A_23_P212050	NM_000055	BCHE	butyrylcholinesterase	8.01134e-24	-13.4758	219.374	15.8
A_23_P160537	NM_024037	C1orf135	chromosome 1 open reading frame 135	0	-13.9016	203.444	14.6082
A_23_P143190	NM_002466	MYBL2	v-myb myeloblastosis viral oncogene homolog (avian)-like 2	3.09815e-11	-13.9167	161.34	11.5933
A_23_P147025	NM_004794	RAB33A	RAB33A, member RAS oncogene family	1.20483e-11	-14.064	216.141	15.3683
A_24_P412088	NM_182751	MCM10	minichromosome maintenance complex component 10	5.20843e-12	-14.7475	199.021	13.4953
A_23_P312851	NM_006928	SILV	silver homolog (mouse)	2.49189e-29	-15.2309	397.374	23.7544
A_23_P364504	AK094353	FAM132B	family with sequence similarity 132, member B	6.32683e-14	-17.3222	246.163	14.2109
