# Supplementary material for: Two conserved amino acids differentiate the biology of high‐risk and low‐risk HPV E5 proteins
Source: J Med Virol. 2022 May 14;94(9):4565–75. doi: 10.1002/jmv.27829 (PMC9283228; doi:10.1002/jmv.27829)
Supplement: Supplementary file 2 — Supporting information. [file JMV-94-4565-s004.xls]

## Sheet: Sheet1
Sequence Code	Accession #	Primary Sequence Name	Sequence Description	P-value	Fold Change	Intensity1	Intensity2
DCP_22_7		DCP_22_7		0	10.9069	432.866	4722.05
DCP_22_6		DCP_22_6		0	10.5762	1163.77	12241.7
(+)E1A_r60_a22				0	10.1692	6262.38	59008.4
DCP_22_0		DCP_22_0		0	9.41151	6331.91	54646.8
DCP_22_4		DCP_22_4		0	9.23721	2512.46	23018.7
A_24_P117294	NM_002463	MX2	myxovirus (influenza virus) resistance 2 (mouse)	8.21749e-16	9.19696	10.3658	87.4529
DCP_22_2		DCP_22_2		0	9.1296	4753.28	41342.5
A_24_P33595		THC2307600	Q9JJY6 (Q9JJY6) Beta-tubulin (Fragment), partial (46%) [THC2307600]	9.99455e-19	7.16212	11.1206	75.0241
A_23_P129133	NM_000275	OCA2	oculocutaneous albinism II (pink-eye dilution homolog, mouse)	0.00069	6.12412	11.4253	69.9701
A_32_P106194	NM_153229	TMEM92	transmembrane protein 92	3.94038e-06	5.86509	11.5362	55.2447
A_24_P67494	XM_496705	XM_496705	PREDICTED: Homo sapiens similar to karyopherin alpha 2 (LOC339991), mRNA [XM_496705]	0.00083	5.81217	11.3457	58.8644
A_23_P312505	NM_000372	TYR	tyrosinase (oculocutaneous albinism IA)	8.98393e-07	5.28747	22.5649	119.311
(+)E1A_r60_a97				0	4.15186	712.309	2949.44
A_23_P88767	NM_003561	PLA2G10	phospholipase A2, group X	5.45284e-06	4.13549	39.43	163.062
A_23_P213394	BC027302	FLT4	fms-related tyrosine kinase 4	0.00081	3.85941	13.7669	40.0111
(+)E1A_r60_3				0	3.84424	5252.86	20149.7
A_23_P115467	NM_002962	S100A5	S100 calcium binding protein A5	2.18672e-06	3.81509	16.046	60.0533
A_23_P10798	NM_033133	CNP	2',3'-cyclic nucleotide 3' phosphodiesterase	0.00033	3.791	12.1026	39.9358
(+)E1A_r60_a104				0	3.75742	9501.87	35311.3
A_23_P21207	NM_003335	UBA7	ubiquitin-like modifier activating enzyme 7	6e-05	3.73617	26.6259	105.09
A_23_P15101	NM_024780	TMC5	transmembrane channel-like 5	2.68784e-06	3.70875	10.9128	38.62
A_24_P290286	NM_182904	P4HA3	procollagen-proline, 2-oxoglutarate 4-dioxygenase (proline 4-hydroxylase), alpha polypeptide III	4.64991e-16	3.61421	23.0858	84.4502
A_24_P306499	NM_000336	SCNN1B	sodium channel, nonvoltage-gated 1, beta (Liddle syndrome)	3.53071e-07	3.55052	24.3095	85.0523
A_32_P83049	AF131834	AF131834	Clone 24841 mRNA sequence	3.51038e-14	3.32809	37.2392	128.32
A_32_P101031	NM_144586	LYPD1	LY6/PLAUR domain containing 1	1.54514e-08	3.21648	76.2935	245.396
A_23_P121	AK024162	FLJ14100	hypothetical protein FLJ14100	2.02901e-10	3.17355	14.9511	46.5182
A_23_P83838	NM_004056	CA8	carbonic anhydrase VIII	0.00066	3.16296	27.1024	85.7238
(+)eQC-40				0	3.11909	12.5619	39.316
A_23_P50338	NM_006087	TUBB4	tubulin, beta 4	3.71581e-29	3.09355	784.222	2455.2
A_24_P481783	AK023802	LOC390595	similar to ubiquitin-associated protein 1 (predicted)	0.00017	3.05179	29.4063	89.7418
A_24_P322709	NM_003098	SNTA1	syntrophin, alpha 1 (dystrophin-associated protein A1, 59kDa, acidic component)	1.15727e-08	3.04906	11.146	33.6385
A_23_P46690	NM_203376	TMEM81	transmembrane protein 81	4e-05	3.04637	19.4846	63.9261
A_32_P3600		THC2306968	HUMMYLCC smooth muscle mysoin light chain {Homo sapiens;} , partial (19%) [THC2306968]	0.00012	3.02921	22.0034	68.7785
A_32_P86763	NM_004613	TGM2	transglutaminase 2 (C polypeptide, protein-glutamine-gamma-glutamyltransferase)	2.72329e-31	3.01938	263.117	796.836
A_23_P161231	NM_030971	SFXN3	sideroflexin 3	2e-05	2.96437	13.1141	36.5236
A_23_P48320	NM_005288	GPR12	G protein-coupled receptor 12	0.0002	2.91359	20.9142	63.0136
A_23_P210297		A_23_P210297	Unknown	1.5087e-07	2.89107	45.4065	135.701
A_32_P132300	AA731356	MS4A6A	Membrane-spanning 4-domains, subfamily A, member 6A	2e-05	2.8724	13.0947	38.9828
A_24_P773012		THC2398598	CO1A_HUMAN (P31146) Coronin-1A (Coronin-like protein p57) (Coronin-like protein A) (CLIPINA) (Tryptophan aspartate-containing coat protein) (TACO), partial (91%) [THC2398598]	1.38995e-28	2.84948	79.0285	221.188
A_24_P58529	NM_032704	TUBA1C	tubulin, alpha 1c	7.68642e-14	2.84357	3188.67	9426.27
A_23_P213228	NM_003924	PHOX2B	paired-like homeobox 2b	6e-05	2.83591	15.3225	45.7148
A_24_P74897	NM_182611	GPR144	G protein-coupled receptor 144	0.00015	2.81219	21.8965	65.6008
A_23_P106761	NM_007074	CORO1A	coronin, actin binding protein, 1A	2.85329e-33	2.75408	227.417	638.599
A_24_P749042		A_24_P749042	Unknown	4.74554e-09	2.74836	49.9021	131.455
A_23_P130182	NM_004217	AURKB	aurora kinase B	6.10894e-12	2.69196	41.1002	111.007
A_24_P366555	BC032715	BBS9	Bardet-Biedl syndrome 9	0.00066	2.67136	22.0317	58.0294
A_23_P204144	NM_002283	KRT85	keratin 85	0.00097	2.64179	22.2879	63.0012
A_23_P103672	NM_006617	NES	nestin	2e-05	2.61478	49.4853	129.393
A_32_P15128	CA444601	OAS2	2'-5'-oligoadenylate synthetase 2, 69/71kDa	6.26952e-11	2.59255	127.825	351.657
A_23_P413641	NM_020820	PREX1	phosphatidylinositol 3,4,5-trisphosphate-dependent RAC exchanger 1	0.00067	2.54209	15.0417	34.8133
A_23_P133408	NM_000758	CSF2	colony stimulating factor 2 (granulocyte-macrophage)	3.06681e-23	2.52368	53.3414	136.191
DCP_22_9		DCP_22_9		1.87256e-07	2.5211	11.1418	26.7554
A_24_P71244	NM_005026	PIK3CD	phosphoinositide-3-kinase, catalytic, delta polypeptide	1.49417e-36	2.49159	70.2513	174.439
A_23_P82979	NM_006059	LAMC3	laminin, gamma 3	3.411e-10	2.47843	35.6592	89.2843
A_32_P186382		A_32_P186382	Unknown	0.00036	2.47255	14.6798	36.4774
A_23_P64828	NM_002534	OAS1	2',5'-oligoadenylate synthetase 1, 40/46kDa	6.19029e-11	2.46582	271.775	709.725
A_23_P202773	AF247042	KCNK4	Potassium channel, subfamily K, member 4	0.00044	2.45779	24.4435	60.0535
A_23_P214111	NM_022113	KIF13A	kinesin family member 13A	5.24956e-14	2.36751	103.775	248.821
A_24_P396800	NM_013335	GMPPA	GDP-mannose pyrophosphorylase A	1.95474e-11	2.36384	69.5018	168.626
A_23_P47691	NM_003141	TRIM21	tripartite motif-containing 21	1.35414e-37	2.32447	88.9502	207.423
A_24_P647682		A_24_P647682	Unknown	2.142e-22	2.32265	112.374	263.542
A_23_P80032	NM_005225	E2F1	E2F transcription factor 1	1.15771e-07	2.32257	91.1855	214.341
A_32_P54553	AJ583822	USP41	ubiquitin specific peptidase 41	6.22241e-15	2.31737	44.9552	104.43
A_23_P101013	NM_007267	TMC6	transmembrane channel-like 6	5.73399e-08	2.26144	167.588	391.21
A_24_P296508	NM_152346	SLC43A2	solute carrier family 43, member 2	1.56166e-09	2.26055	210.086	485.638
A_23_P152791	NM_004694	SLC16A6	solute carrier family 16, member 6 (monocarboxylic acid transporter 7)	2.41112e-06	2.22784	43.7847	101.301
A_32_P192842	AI476245	STC1	Stanniocalcin 1	4e-05	2.21144	23.3645	51.8433
A_24_P159548	NM_080669	SLC46A1	solute carrier family 46 (folate transporter), member 1	6.36984e-14	2.19487	31.8708	70.1654
A_32_P127200	XM_496390	XM_496390	PREDICTED: Homo sapiens similar to KIAA0454 protein (LOC440668), mRNA [XM_496390]	0.00013	2.19206	47.5747	105.695
A_24_P286412	NM_014478	RCP9	calcitonin gene-related peptide-receptor component protein	9.63496e-19	2.1721	139.921	309.538
A_23_P431815	NM_006137	CD7	CD7 molecule	0.00042	2.17129	13.9833	31.2054
A_23_P92202	NM_021971	GMPPB	GDP-mannose pyrophosphorylase B	8.6817e-24	2.15691	270.194	578.473
A_24_P941625	NM_021916	ZNF70	zinc finger protein 70	3e-05	2.13249	21.2395	47.234
A_23_P89601	NM_002278	KRT32	keratin 32	8.5807e-08	2.12987	18.6928	39.2634
A_23_P93258	NM_003537	HIST1H3B	histone cluster 1, H3b	7e-05	2.12151	59.2707	123.687
A_32_P10003	NM_080386	TUBA3D	tubulin, alpha 3d	3.49843e-08	2.12034	1831.01	4052.82
A_32_P214925	NM_173678	FAM139A	family with sequence similarity 139, member A	1e-05	2.1158	18.4147	39.8377
A_23_P86100	NM_001007255	KLHDC9	kelch domain containing 9	2.69227e-08	2.11377	136.457	302.612
A_23_P415411	NM_003545	HIST1H4E	histone cluster 1, H4e	1.96182e-44	2.10707	287.825	615.026
A_23_P166360	NM_206956	PRAME	preferentially expressed antigen in melanoma	7.42379e-10	2.10558	43.3733	91.7078
A_24_P916195	NM_016426	GTSE1	G-2 and S-phase expressed 1	3e-05	2.09565	24.3569	51.3214
A_23_P350074	NM_153233	FLJ36445	Homo sapiens hypothetical protein FLJ36445 (FLJ36445), mRNA [NM_153233]	0.00015	2.09298	207.544	469.734
A_23_P44836	NM_022908	NT5DC2	5'-nucleotidase domain containing 2	9.73928e-18	2.09068	541.67	1107.72
A_23_P80817	NM_013259	TAGLN3	transgelin 3	0.00074	2.09032	102.149	223.417
A_24_P349869		A_24_P349869	Unknown	1.39274e-11	2.08645	729.102	1550.81
A_23_P104188	NM_004433	ELF3	E74-like factor 3 (ets domain transcription factor, epithelial-specific )	0.00083	2.07431	19.7032	43.0863
A_23_P168080	NM_006929	SKIV2L	superkiller viralicidic activity 2-like (S. cerevisiae)	8.28598e-08	2.0725	219.53	465.826
A_23_P128161	NM_032704	TUBA1C	tubulin, alpha 1c	7.63102e-07	2.06946	4509.34	9503.07
A_24_P205589	NM_181864	ACOT7	acyl-CoA thioesterase 7	3.2105e-40	2.06698	3343.12	6941.15
A_23_P312863	NM_006088	TUBB2C	tubulin, beta 2C	4.23708e-06	2.05973	1423.01	2982.11
A_23_P250385	NM_005322	HIST1H1B	histone cluster 1, H1b	0.00014	2.05968	79.1586	169.943
A_23_P9903	NM_178326	ATG4B	ATG4 autophagy related 4 homolog B (S. cerevisiae)	3.48914e-08	2.04224	180.199	367.902
A_23_P212400	NM_012191	NAT6	N-acetyltransferase 6	1e-05	2.03172	82.2066	176.579
A_24_P349264	NM_182507	KRT80	keratin 80	6.51575e-14	2.01002	53.5091	107.722
A_23_P126623	NM_002631	PGD	phosphogluconate dehydrogenase	2.39559e-17	2.0085	721.517	1433.56
A_23_P381945	NM_005556	KRT7	keratin 7	5.04227e-29	2.00514	1393.77	2779.83
A_23_P31064	NM_015529	MOXD1	monooxygenase, DBH-like 1	0.00085	2.00031	39.0207	73.2258
A_24_P337774	CR618686	ZNF12	zinc finger protein 12	4.73781e-06	-2.00037	183.925	89.7707
A_23_P301051	AB032981	PAIP2B	poly(A) binding protein interacting protein 2B	3.67153e-15	-2.00261	108.015	52.6518
A_32_P22191	NM_020235	BBX	bobby sox homolog (Drosophila)	0.00035	-2.00342	176.246	88.8605
A_32_P151133	CR601496	CR601496	full-length cDNA clone CS0DI062YF05 of Placenta Cot 25-normalized of Homo sapiens (human).	1.31918e-09	-2.00431	90.7071	45.4463
A_23_P128773	NM_203356	CTAGE5	CTAGE family, member 5	6.69767e-21	-2.00708	463.981	230.488
A_32_P205637	NM_032521	PARD6B	par-6 partitioning defective 6 homolog beta (C. elegans)	0.00091	-2.00807	104.967	51.2116
A_23_P119753	NM_015252	EHBP1	EH domain binding protein 1	1e-05	-2.01047	552.719	277.868
A_24_P940135	BC024007	CTBS	chitobiase, di-N-acetyl-	4.06377e-44	-2.0124	305.468	152.895
A_24_P810084	BC033983	TTC18	Tetratricopeptide repeat domain 18	7.36514e-11	-2.01245	336.63	163.852
A_23_P44768	NM_013254	TBK1	TANK-binding kinase 1	8e-05	-2.01258	399.229	194.185
A_24_P928439	AA922599	ELP3	Elongation protein 3 homolog (S. cerevisiae)	3e-05	-2.01334	87.8693	42.2076
A_32_P29200	AK093416	AK093416	CDNA FLJ41533 fis, clone BRTHA2016179	4e-05	-2.01596	46.0139	23.2899
A_24_P256830	NM_006544	EXOC5	exocyst complex component 5	0.00093	-2.01676	60.1136	28.9752
A_32_P141257	BX647750	ZMYM5	zinc finger, MYM-type 5	1.93524e-07	-2.01703	175.865	86.1371
A_24_P295963	NM_018976	SLC38A2	solute carrier family 38, member 2	0	-2.02168	7373.58	3636.19
A_23_P19061	CR604922	UBTD2	Ubiquitin domain containing 2	1e-05	-2.02241	58.2913	28.1014
A_24_P408772	NM_182790	PBEF1	Homo sapiens pre-B-cell colony enhancing factor 1 (PBEF1), transcript variant 2, mRNA [NM_182790]	1.26117e-44	-2.025	625.773	312.72
A_23_P33768	NM_004799	ZFYVE9	zinc finger, FYVE domain containing 9	0	-2.02679	323.962	159.907
A_32_P167000	CK818527	APP	Amyloid beta (A4) precursor protein (peptidase nexin-II, Alzheimer disease)	4.91053e-14	-2.02697	250.968	124.994
A_23_P98930	NM_018169	C12orf35	chromosome 12 open reading frame 35	0.00091	-2.02829	2118.59	909.352
A_23_P146361	NM_007171	POMT1	protein-O-mannosyltransferase 1	0.00025	-2.02855	86.7356	44.0427
A_23_P47885	NM_153377	LRIG3	leucine-rich repeats and immunoglobulin-like domains 3	1.57604e-08	-2.03011	385.018	183.689
A_23_P254573	CR598046	ZRF1	zuotin related factor 1	1.85435e-07	-2.03152	2239.09	1089.74
A_23_P37505	NM_130810	DYX1C1	dyslexia susceptibility 1 candidate 1	2.03828e-10	-2.03502	133.956	67.0777
A_32_P78733	AA878126	PLAGL2	Pleiomorphic adenoma gene-like 2	2e-05	-2.03549	58.5416	27.8724
A_32_P74901		A_32_P74901	Unknown	3e-05	-2.03682	71.2197	37.1277
A_24_P73943	NM_004375	COX11	COX11 homolog, cytochrome c oxidase assembly protein (yeast)	0.00067	-2.0386	88.1944	42.5047
A_23_P2922	NM_016586	MBIP	MAP3K12 binding inhibitory protein 1	1.82384e-08	-2.04061	363.349	177.673
A_23_P252371	NM_002894	RBBP8	retinoblastoma binding protein 8	6.95099e-21	-2.04246	1931.35	949.77
A_23_P397248	NM_006536	CLCA2	chloride channel, calcium activated, family member 2	0	-2.04261	2458.02	1207.43
A_23_P18465	NM_002913	RFC1	replication factor C (activator 1) 1, 145kDa	3.25959e-34	-2.04297	377.218	183.684
A_23_P149892	NM_018590	GALNACT-2	chondroitin sulfate GalNAcT-2	2e-05	-2.04324	121.876	59.2488
A_23_P41344	NM_001432	EREG	epiregulin	5.48317e-17	-2.0476	732.324	365.136
A_23_P6963	NM_003341	UBE2E1	ubiquitin-conjugating enzyme E2E 1 (UBC4/5 homolog, yeast)	0.00095	-2.04775	47.4976	21.3571
A_24_P176409	NM_133458	ZFP90	zinc finger protein 90 homolog (mouse)	3e-05	-2.04821	94.1229	47.3316
A_23_P387184	BC020940	NHSL1	NHS-like 1	7.23693e-17	-2.05051	209.017	102.224
A_24_P55356	D87682	KIAA0241	KIAA0241	8e-05	-2.05386	117.62	59.0339
A_23_P139895	BC006795	MGC5370	hypothetical protein MGC5370	9.63461e-17	-2.05397	279.408	136.554
A_24_P15965	NM_203282	ZNF254	zinc finger protein 254	4.21251e-08	-2.05432	365.651	179.295
A_23_P129058	NM_005154	USP8	ubiquitin specific peptidase 8	4.3597e-06	-2.05587	242.147	116.396
A_23_P314202	NM_173797	PAPD4	PAP associated domain containing 4	8.32081e-06	-2.05588	113.2	55.8758
A_24_P706752		A_24_P706752	Unknown	4.41734e-11	-2.05686	188.949	91.1247
A_32_P43812	NM_015115	DCUN1D4	DCN1, defective in cullin neddylation 1, domain containing 4 (S. cerevisiae)	1.4408e-24	-2.05708	358.712	176.048
A_24_P24263	NM_001011515	PDLIM5	PDZ and LIM domain 5	1.01897e-09	-2.05958	147.797	71.8976
A_32_P235358	AK124173	AK124173	CDNA FLJ42179 fis, clone THYMU2030796	0.00046	-2.06031	146.859	70.3771
A_23_P23542	NM_024813	RPAP2	RNA polymerase II associated protein 2	2.42336e-06	-2.0658	224.909	111.516
A_23_P214139	NM_002912	REV3L	REV3-like, catalytic subunit of DNA polymerase zeta (yeast)	3.38726e-12	-2.06993	314.792	151.394
A_23_P20558	NM_017913	CDC37L1	cell division cycle 37 homolog (S. cerevisiae)-like 1	1.17676e-22	-2.07058	425.618	204.025
A_24_P795594	AB096249	ALG9	Asparagine-linked glycosylation 9 homolog (S. cerevisiae, alpha- 1,2-mannosyltransferase)	0.00012	-2.07165	74.1551	33.6429
A_23_P357811	NM_021038	MBNL1	muscleblind-like (Drosophila)	6.15755e-12	-2.07515	3895.07	1871.08
A_24_P56894	NM_015986	CRLF3	cytokine receptor-like factor 3	0.00024	-2.07657	48.2892	24.2317
A_23_P305060	NM_005746	PBEF1	pre-B-cell colony enhancing factor 1	3.24102e-23	-2.07661	1861.13	911.645
A_23_P139509	NM_016570	ERGIC2	ERGIC and golgi 2	6.58783e-07	-2.07662	1730.64	883.683
A_23_P377141	NM_015186	VPS13A	vacuolar protein sorting 13 homolog A (S. cerevisiae)	5.34545e-09	-2.07666	167.089	81.202
A_32_P83326	AK130705	LOC730392	Similar to Nuclear envelope pore membrane protein POM 121 (Pore membrane protein of 121 kDa) (P145)	0.00051	-2.07727	116.006	56.4919
A_24_P141804		THC2436072	Unknown	3.79347e-08	-2.07802	1524.75	716.912
A_24_P360601	NM_017948	NOL8	nucleolar protein 8	1.21861e-19	-2.07854	3699.89	1781.79
A_32_P46191	XM_499440	ZNF722	PREDICTED: Homo sapiens similar to zinc finger protein 91 (HPF7, HTF10) (LOC442695), mRNA [XM_499440]	6.98338e-06	-2.07916	1725.38	834.38
A_23_P314642	NM_017666	ZNF280C	zinc finger protein 280C	1.16856e-15	-2.07949	193.76	93.4246
A_32_P128701	AF085848	USP53	Ubiquitin specific peptidase 53	2.88078e-14	-2.08551	1018.2	503.056
A_24_P630916		THC2366591	ALU7_HUMAN (P39194) Alu subfamily SQ sequence contamination warning entry, partial (12%) [THC2366591]	5.19663e-09	-2.08669	175.364	82.8773
A_32_P139229	NM_213598	ZNF543	zinc finger protein 543	0.00025	-2.08698	90.1605	44.7376
A_32_P117812	BX640928	LYSMD4	LysM, putative peptidoglycan-binding, domain containing 4	1.67131e-07	-2.09182	421.642	201.47
A_23_P154306	NM_004180	TANK	TRAF family member-associated NFKB activator	5.07062e-10	-2.0938	1525.7	735.344
A_23_P205098	NM_015032	PDS5B	PDS5, regulator of cohesion maintenance, homolog B (S. cerevisiae)	3e-05	-2.09596	100.433	44.9257
A_32_P13795	NM_016544	RBJ	rab and DnaJ domain containing	1.76544e-08	-2.09879	92.6827	44.111
A_32_P146844		THC2406576	ALU2_HUMAN (P39189) Alu subfamily SB sequence contamination warning entry, partial (4%) [THC2406576]	1.4982e-13	-2.09892	110.076	53.3196
A_23_P251785	NM_024561	NARG1L	NMDA receptor regulated 1-like	3e-05	-2.09893	173.788	80.1279
A_23_P114947	NM_002923	RGS2	regulator of G-protein signaling 2, 24kDa	0	-2.09931	2557.46	1212.76
A_23_P93562	NM_014454	SESN1	sestrin 1	1.80008e-08	-2.10104	136.754	63.8798
A_23_P257417	NM_152385	FLJ31438	hypothetical protein FLJ31438	4.36137e-06	-2.10427	37.7567	18.5026
A_23_P64873	NM_001920	DCN	decorin	3.3102e-13	-2.10667	693.093	336.706
A_32_P138557	AK055742	CDR2	Cerebellar degeneration-related protein 2, 62kDa	2.31769e-18	-2.10885	146.172	69.2342
A_23_P159305	NM_139215	TAF15	TAF15 RNA polymerase II, TATA box binding protein (TBP)-associated factor, 68kDa	4.07273e-26	-2.10939	4213.65	1964.66
A_24_P602348		THC2439499	Unknown	3.59241e-12	-2.1111	164.62	77.0983
A_23_P90211	NM_015649	IRF2BP1	interferon regulatory factor 2 binding protein 1	1.15731e-06	-2.11274	100.585	48.9525
A_24_P934800	AB040937	EXOD1	exonuclease domain containing 1	3e-05	-2.11303	232.601	111.537
A_24_P332623	AL133018	LOC730587	Similar to CTAGE family, member 5	1.81836e-18	-2.1131	375.019	178.859
A_32_P25972	BE826587	ZCCHC7	Zinc finger, CCHC domain containing 7	9.04242e-12	-2.11466	143.724	69.269
A_24_P339869	NM_020727	ZNF295	zinc finger protein 295	1.41887e-13	-2.11541	325.553	155.321
A_32_P108826	NM_194314	ZBTB41	zinc finger and BTB domain containing 41	5e-05	-2.1186	143.357	69.6479
A_24_P42803	NM_025160	WDR26	WD repeat domain 26	1.08186e-06	-2.12022	29.97	14.1469
A_23_P250571	NM_005509	DMXL1	Dmx-like 1	7.92184e-09	-2.12095	175.37	83.2533
A_23_P250173	NM_020872	CNTN3	contactin 3 (plasmacytoma associated)	1.84286e-07	-2.12179	237.606	112.92
A_32_P74847	CD048206	HDCMA18P	AGENCOURT_13966160 NIH_MGC_172 Homo sapiens cDNA 5', mRNA sequence.	0.00044	-2.12263	380.301	175.608
A_24_P382130	NM_032141	CCDC55	coiled-coil domain containing 55	5.65189e-07	-2.12316	390.767	183.384
A_23_P93912	BC041643	ANKIB1	ankyrin repeat and IBR domain containing 1	7.94184e-10	-2.12461	108.976	52.7034
A_23_P161962	AK001998	AK001998	Homo sapiens cDNA FLJ11136 fis, clone PLACE1006414.	5.57342e-08	-2.12642	58.7964	27.9465
A_24_P58453	NM_017948	NOL8	nucleolar protein 8	0.00072	-2.1267	526.48	237.289
A_23_P253158	NM_015409	EP400	E1A binding protein p400	4.28174e-21	-2.1277	92.0999	43.8276
A_23_P435002	NM_152546	SRFBP1	serum response factor binding protein 1	4.00411e-09	-2.1289	403.808	189.852
A_23_P66260	NM_003414	ZNF267	zinc finger protein 267	0.00039	-2.12989	256.634	116.171
A_24_P711050		A_24_P711050	Unknown	0.00082	-2.13883	24.3474	11.8653
A_24_P355693	NM_018367	PHCA	phytoceramidase, alkaline	1.21948e-16	-2.13909	146.692	68.7875
A_32_P199263	BC073929	LOC389831	Hypothetical gene supported by AL713796	2.69648e-08	-2.14059	75.275	36.334
A_23_P209962	NM_024624	SMC6	structural maintenance of chromosomes 6	2.35768e-12	-2.14074	645.981	301.527
A_24_P416411	NM_000286	PEX12	peroxisomal biogenesis factor 12	0.00056	-2.14626	144.755	65.6351
A_23_P120345	NM_020651	PELI1	pellino homolog 1 (Drosophila)	0	-2.15075	421.832	195.498
A_32_P198295		THC2446045	Unknown	6.3429e-10	-2.15122	76.9849	34.8688
A_24_P772103	AK094724	PITPNC1	phosphatidylinositol transfer protein, cytoplasmic 1	0.00035	-2.15454	92.1095	40.0048
A_24_P67552		A_24_P67552	Unknown	3.91283e-18	-2.15471	307.73	141.328
A_23_P200801	NM_001002811	PDE4DIP	phosphodiesterase 4D interacting protein (myomegalin)	0.0001	-2.15757	68.4757	33.8986
A_23_P90223	NM_152279	ZNF585B	zinc finger protein 585B	3.24109e-06	-2.16185	51.6178	23.7763
A_23_P52219	NM_006459	ERLIN1	ER lipid raft associated 1	0.00093	-2.16599	56.0661	25.8241
A_23_P311869	NM_003896	ST3GAL5	ST3 beta-galactoside alpha-2,3-sialyltransferase 5	0.00014	-2.17029	61.0125	28.6171
A_24_P524262	XM_931285	LOC642711	similar to junction-mediating and regulatory protein	2.25947e-06	-2.17095	56.7855	26.2071
A_23_P92765	CR604116	CCDC112	coiled-coil domain containing 112	0.00014	-2.17292	256.529	111.626
A_23_P151043	NM_024854	PYROXD1	pyridine nucleotide-disulphide oxidoreductase domain 1	4e-05	-2.17527	330.431	156.355
A_24_P658584	NM_015278	SASH1	SAM and SH3 domain containing 1	0.0005	-2.17794	44.0962	20.6383
A_32_P62887	N67009	PRNP	Prion protein (p27-30) (Creutzfeldt-Jakob disease, Gerstmann-Strausler-Scheinker syndrome, fatal familial insomnia)	2.52484e-06	-2.18145	142.452	62.7571
A_23_P37545	NM_024666	FLJ11506	hypothetical protein FLJ11506	0	-2.18148	5343.78	2432.93
A_24_P180383	NM_015384	NIPBL	Nipped-B homolog (Drosophila)	0.00077	-2.18613	185.886	81.802
A_23_P42020	NR_002730	BP75	Homo sapiens bromodomain containing protein 75 kDa pseudogene (BP75) on chromosome 6 [NR_002730]	0.0008	-2.18987	48.7191	20.2916
A_23_P119964	NM_005760	CEBPZ	CCAAT/enhancer binding protein zeta	2.49164e-07	-2.19007	994.159	451.681
A_24_P410809	NM_014709	USP34	ubiquitin specific peptidase 34	1e-05	-2.19107	196.358	91.0778
A_23_P215566	NM_001621	AHR	aryl hydrocarbon receptor	1.54868e-15	-2.1921	762.993	347.463
A_23_P108427		THC2403706	Unknown	8.67202e-16	-2.19451	461.46	206.621
A_23_P71537	NM_024790	CSPP1	centrosome and spindle pole associated protein 1	0.00091	-2.19543	72.5289	31.2213
A_32_P214054		THC2411106	Unknown	8.28099e-08	-2.19739	70.7831	32.7174
A_32_P220739	NM_033160	ZNF658	zinc finger protein 658	0.00048	-2.19745	117.787	52.1143
A_23_P4462		A_23_P4462	Unknown	2.41166e-18	-2.20132	237.29	107.625
A_23_P162378	NM_016122	CCDC41	coiled-coil domain containing 41	2.67342e-09	-2.20162	548.924	252.219
A_24_P291426	NM_016316	REV1	REV1 homolog (S. cerevisiae)	1.56365e-12	-2.2018	118.701	54.5638
A_23_P363206	NM_006910	RBBP6	retinoblastoma binding protein 6	1.16354e-08	-2.20287	3702.86	1667.7
A_24_P64918	NM_014950	ZBTB1	zinc finger and BTB domain containing 1	1.53132e-09	-2.20363	72.9955	32.3269
A_23_P382688	NM_145284	FAM122B	family with sequence similarity 122B	3.17474e-27	-2.2041	159.384	72.1412
A_23_P55632	NM_006919	SERPINB3	serpin peptidase inhibitor, clade B (ovalbumin), member 3	1.41497e-32	-2.20418	621.6	281.843
A_23_P163113	NM_017922	PRPF39	PRP39 pre-mRNA processing factor 39 homolog (S. cerevisiae)	0.00018	-2.20458	353.9	157.698
A_23_P47991	NM_015335	MED13L	mediator complex subunit 13-like	0	-2.20698	891.911	405.887
A_23_P35995	NM_024769	ASAM	adipocyte-specific adhesion molecule	3e-05	-2.20854	115.839	51.876
A_23_P121596	NM_002704	PPBP	pro-platelet basic protein (chemokine (C-X-C motif) ligand 7)	0.00097	-2.20976	47.3506	24.3687
A_24_P519638	AK096250	LHX4	LIM homeobox 4	8.33635e-08	-2.21032	285.846	132.496
A_23_P257201	NM_030963	RNF146	ring finger protein 146	0	-2.21258	362.375	164.05
A_24_P177631	AL832120	MAP7D3	MAP7 domain containing 3	5.77893e-13	-2.21477	615.587	272.981
A_32_P35800	CR749441	KIAA0947	KIAA0947 protein	1e-05	-2.21726	256.708	113.639
A_23_P92057	NM_006218	PIK3CA	phosphoinositide-3-kinase, catalytic, alpha polypeptide	0.00039	-2.21795	287.727	125.761
A_23_P416894	AK126364	LOC54103	hypothetical protein LOC54103	4.65284e-35	-2.22006	291.679	129.778
A_23_P40059	NM_000534	PMS1	PMS1 postmeiotic segregation increased 1 (S. cerevisiae)	0.00077	-2.22059	377.409	166.512
A_23_P252052	NM_182909	FILIP1L	filamin A interacting protein 1-like	1.30836e-11	-2.22564	96.2267	43.2343
A_24_P148796	NM_020998	MST1	macrophage stimulating 1 (hepatocyte growth factor-like)	1.29776e-20	-2.22657	274.452	122.579
A_23_P20045	NM_000466	PEX1	peroxisome biogenesis factor 1	2.54501e-07	-2.22665	176.947	80.7905
A_24_P252794	NM_003591	CUL2	cullin 2	0.00063	-2.22765	91.2527	39.1611
A_24_P80571	CN284574	KIF2A	Kinesin heavy chain member 2A	0.00026	-2.22834	288.288	125.867
A_23_P218637	NM_005054	RGPD5	RANBP2-like and GRIP domain containing 5	7.91e-06	-2.22974	587.321	257.654
A_23_P70371	NM_015153	PHF3	PHD finger protein 3	2.21222e-11	-2.23474	1062.65	472.609
A_24_P182620	NM_001408	CELSR2	cadherin, EGF LAG seven-pass G-type receptor 2 (flamingo homolog, Drosophila)	8.41763e-13	-2.23797	118.063	52.8171
A_23_P123276	NM_003506	FZD6	frizzled homolog 6 (Drosophila)	2.78937e-09	-2.23895	309.218	138.197
A_23_P162734	NM_005977	RNF6	ring finger protein (C3H2C3 type) 6	1.7275e-13	-2.24028	777.751	343.943
A_23_P19619	NM_002114	HIVEP1	human immunodeficiency virus type I enhancer binding protein 1	2.0261e-21	-2.24044	322.317	143.355
A_23_P107724	NM_013380	ZNF228	zinc finger protein 228	1e-05	-2.24207	112.121	50.5159
A_23_P69791	NM_018569	C4orf16	chromosome 4 open reading frame 16	6.52832e-07	-2.2423	190.928	84.9767
A_23_P110319	NM_025087	FLJ21511	hypothetical protein FLJ21511	1.27233e-28	-2.2427	587.332	259.289
A_23_P97584	NM_014597	DNTTIP2	deoxynucleotidyltransferase, terminal, interacting protein 2	3.2805e-07	-2.24283	3451.05	1593.36
A_32_P63086	BC041913	SKIL	SKI-like	1.94391e-06	-2.24477	125.963	57.1292
A_23_P217297	NM_021998	ZNF711	zinc finger protein 711	2.16616e-06	-2.24641	43.0016	19.7608
A_24_P67929	NM_017822	C12orf41	chromosome 12 open reading frame 41	0.00036	-2.25112	29.5338	13.5485
A_24_P294982	NM_016485	VTA1	Vps20-associated 1 homolog (S. cerevisiae)	0.00031	-2.25293	130.802	57.3142
A_23_P89921	NM_013256	ZNF180	zinc finger protein 180	0.00076	-2.25501	103.835	41.8357
A_23_P42507	NM_139126	PPIL4	peptidylprolyl isomerase (cyclophilin)-like 4	4.99281e-28	-2.25968	211.718	94.1191
A_23_P408455	AL049246	SLC25A36	solute carrier family 25, member 36	8.84749e-10	-2.26227	990.735	444.064
A_23_P161686	NM_014715	RICS	Rho GTPase-activating protein	7e-05	-2.26449	102.472	46.6578
A_32_P86962	NM_203448	MGC21881	hypothetical locus MGC21881	4.33018e-13	-2.26521	116.095	51.119
A_24_P139208	NM_013396	USP25	ubiquitin specific peptidase 25	8e-05	-2.26553	91.2439	42.4223
A_23_P81721	NM_004277	SLC25A27	solute carrier family 25, member 27	0.00066	-2.2684	30.2154	13.308
A_23_P81017	NM_020337	ANKRD50	ankyrin repeat domain 50	2.46259e-06	-2.26843	106.815	47.6916
A_32_P57717	AA292106	LRRFIP1	Leucine rich repeat (in FLII) interacting protein 1	7e-05	-2.27	183.665	78.2929
A_23_P412980	NM_015132	SNX13	sorting nexin 13	0.0003	-2.27105	241.853	106.761
A_32_P29118	NM_152754	SEMA3D	sema domain, immunoglobulin domain (Ig), short basic domain, secreted, (semaphorin) 3D	0.00031	-2.27702	28.0579	12.366
A_23_P51117	NM_019002	ETAA1	Ewing tumor-associated antigen 1	6.4028e-11	-2.27757	238.178	103.717
A_32_P144908	NM_203282	ZNF254	zinc finger protein 254	8.87077e-06	-2.27943	2155.05	944.085
A_23_P364478	NM_032182	KIAA0157	KIAA0157	2.82446e-07	-2.27958	112.282	47.2702
A_23_P419947	NM_022443	MLF1	myeloid leukemia factor 1	0.00084	-2.28155	78.1438	31.5732
A_24_P179489	NM_006642	SDCCAG8	serologically defined colon cancer antigen 8	2.22299e-08	-2.28414	70.5602	30.9925
A_32_P147969	AL080232	FLJ42393	FLJ42393 protein	2.88062e-06	-2.28482	100.782	44.0505
A_32_P171793		THC2317110	Unknown	0.00013	-2.2865	126.626	52.3135
A_32_P192922	AL050061	LOC157562	hypothetical protein LOC157562	4.94257e-06	-2.28708	132.978	57.6131
A_32_P9207	BX648249	STON2	Stonin 2	1.86719e-06	-2.28849	76.7762	32.8793
A_32_P51518	AK098220	AK098220	CDNA FLJ40901 fis, clone UTERU2003704	3.02758e-07	-2.28997	121.647	54.5474
A_24_P487736	NM_198279	CXorf23	chromosome X open reading frame 23	2.50434e-11	-2.29236	146.316	64.8902
A_23_P27638	NM_144566	ZNF700	zinc finger protein 700	7.2584e-09	-2.29369	280.801	121.394
A_24_P226949	NM_017645	FAM29A	family with sequence similarity 29, member A	0.00069	-2.2956	81.9126	35.628
A_24_P674443	AK025360	AK025360	CDNA: FLJ21707 fis, clone COL09953	0.00046	-2.29958	28.8914	12.9913
A_24_P281801		ENST00000344832	Unknown	1e-05	-2.30102	63.3674	26.8464
A_23_P124855	NM_032226	ZCCHC7	zinc finger, CCHC domain containing 7	8.97219e-39	-2.30138	547.379	238.774
A_24_P247006	NM_198459	DENND2C	DENN/MADD domain containing 2C	9.40558e-06	-2.30262	80.2652	34.0887
A_23_P30956	NM_015323	KIAA0776	KIAA0776	2.21951e-07	-2.30397	648.777	279.909
A_23_P354894	NM_152603	ZNF567	zinc finger protein 567	1.13532e-09	-2.30913	424.244	187.124
A_32_P132589	NM_001004339	ZYG11A	Homo sapiens zyg-11 homolog A (C. elegans) (ZYG11A), mRNA [NM_001004339]	6e-05	-2.30949	33.8297	14.6354
A_24_P500476	CR749360	MSL-1	male-specific lethal-1 homolog	8.65697e-06	-2.30996	69.8404	28.6344
A_23_P86635	NM_022487	DCLRE1C	DNA cross-link repair 1C (PSO2 homolog, S. cerevisiae)	0.00097	-2.3113	33.2919	13.7896
A_32_P30600		THC2284350	Unknown	2.9982e-08	-2.31187	190.453	83.2336
A_23_P29029	NM_032910	C21orf119	chromosome 21 open reading frame 119	0.0002	-2.31261	54.4069	24.0741
A_32_P131367	NM_007282	RNF13	ring finger protein 13	5.29461e-07	-2.31271	175.199	77.4296
A_32_P46765	NM_001009894	C12orf29	chromosome 12 open reading frame 29	0.00044	-2.31373	459.561	202.062
A_24_P490911	AK023756	ACTN4	Actinin, alpha 4	3.11294e-09	-2.31392	73.6346	30.697
A_23_P51339	NM_007034	DNAJB4	DnaJ (Hsp40) homolog, subfamily B, member 4	9.07549e-09	-2.31694	105.028	46.6345
A_24_P119745	NM_212482	FN1	fibronectin 1	6.24006e-06	-2.317	17826.3	8193.42
A_23_P108028	NM_007145	ZNF146	zinc finger protein 146	6.7351e-19	-2.31971	323.66	139.341
A_23_P129587	NM_153028	ZNF75A	zinc finger protein 75a	9e-05	-2.3218	28.6053	13.4108
A_23_P135990	NM_005630	SLCO2A1	solute carrier organic anion transporter family, member 2A1	0.0002	-2.32475	96.5955	38.9394
A_23_P105276	NM_003428	ZNF84	zinc finger protein 84	5.59415e-08	-2.32625	211.266	91.3782
A_23_P168761		ENST00000265220	PTPZ_HUMAN (P23471) Receptor-type tyrosine-protein phosphatase zeta precursor (R-PTP-zeta) , complete [THC2235743]	0	-2.32672	836.037	361.377
A_23_P33173	NM_004487	GOLGB1	golgin B1, golgi integral membrane protein	2.2055e-09	-2.32832	2694.63	1133.08
A_24_P328819	NM_199053	FLJ12716	FLJ12716 protein	1.07254e-11	-2.32897	160.074	70.3464
(+)E1A_r60_a107				0	-2.33019	26623.4	11479.2
A_24_P409219	NM_017667	CCDC132	coiled-coil domain containing 132	3.18688e-09	-2.33328	57.545	25.1848
A_23_P336728		THC2278205	Unknown	0.00011	-2.33576	160.005	67.3914
A_23_P48628	NM_006977	ZBTB25	zinc finger and BTB domain containing 25	2e-05	-2.33877	44.547	19.494
A_24_P408736	NM_014568	GALNT5	UDP-N-acetyl-alpha-D-galactosamine:polypeptide N-acetylgalactosaminyltransferase 5 (GalNAc-T5)	0	-2.34052	389.415	167.834
A_24_P261383	NM_024116	JOSD3	Josephin domain containing 3	3.48068e-07	-2.34226	821.806	354.905
A_24_P192209	NM_007139	ZNF92	zinc finger protein 92	5.13727e-16	-2.34386	1008.67	425.239
A_24_P246406	CR600872	FAM69A	family with sequence similarity 69, member A	3.17497e-07	-2.34525	93.8136	39.8333
A_32_P78904		THC2312785	Unknown	3e-05	-2.34627	116.159	51.3531
A_23_P30175	NM_018695	ERBB2IP	erbb2 interacting protein	1.33842e-09	-2.34916	1498.1	635.544
A_23_P44177	NM_173824	C3orf38	chromosome 3 open reading frame 38	5.9969e-12	-2.34981	142.455	61.0277
A_23_P70201	NM_001270	CHD1	chromodomain helicase DNA binding protein 1	1.56453e-08	-2.35202	432.546	180.039
A_24_P342150	BC004103	GABPB2	GA binding protein transcription factor, beta subunit 2	3.48294e-13	-2.35649	194.462	82.5649
A_23_P17269	NM_018084	CCDC88A	coiled-coil domain containing 88A	9.27404e-06	-2.35866	840.946	347.979
A_24_P274219	NM_004438	EPHA4	EPH receptor A4	0.00059	-2.35894	25.3463	10.8452
A_23_P154938	NM_003325	HIRA	HIR histone cell cycle regulation defective homolog A (S. cerevisiae)	2.8697e-10	-2.36167	3206.54	1417.77
A_24_P166794	BC047111	NCOA2	Nuclear receptor coactivator 2	6.95578e-09	-2.36451	164.346	68.1065
A_23_P29985	AK022953	C4orf23	chromosome 4 open reading frame 23	0.00078	-2.36699	34.065	14.5982
A_23_P363936	NM_014278	HSPA4L	heat shock 70kDa protein 4-like	4.23934e-10	-2.3697	132.216	56.1264
A_24_P678620		THC2405710	Unknown	4e-05	-2.36987	360.099	145.018
A_23_P33791	NM_012446	SSBP2	single-stranded DNA binding protein 2	3.31738e-13	-2.37051	143.594	58.2347
A_24_P287272	BC034418	NBPF1	neuroblastoma breakpoint family, member 1	3.50086e-08	-2.3729	101.707	41.5064
A_32_P204330	AK093982	AK093982	CDNA FLJ36663 fis, clone UTERU2002826	2.14362e-07	-2.37564	285.306	118.309
A_24_P237757	AL136621	ZMYM2	zinc finger, MYM-type 2	7e-05	-2.37655	376.107	148.047
A_24_P36285	NM_013398	ZNF224	zinc finger protein 224	1.47623e-09	-2.38079	61.3603	25.9382
A_23_P61854	AB002370	KIAA0372	KIAA0372	3.32108e-43	-2.38776	1607.56	683.553
A_23_P16806	BC004487	MGC10701	hypothetical protein MGC10701	0.00077	-2.38907	29.2639	12.3503
A_23_P99693	NM_014950	ZBTB1	zinc finger and BTB domain containing 1	7e-05	-2.3923	59.2325	24.8039
A_23_P210623	NM_002591	PCK1	phosphoenolpyruvate carboxykinase 1 (soluble)	0.00029	-2.39267	37.6138	15.7216
A_23_P59388	NM_001723	DST	dystonin	1.72612e-29	-2.39271	4965.17	2023.7
A_23_P255591	X78926	ZNF268	zinc finger protein 268	3.04428e-06	-2.39396	1102.3	465.885
A_24_P912372	AB018297	KIAA0754	KIAA0754 protein	0.00014	-2.39569	26.5871	11.6271
A_23_P70794	NM_016277	RAB23	RAB23, member RAS oncogene family	1.3505e-09	-2.39841	207.831	87.6868
A_23_P71741	NM_017576	KIF27	kinesin family member 27	6.0238e-12	-2.40352	144.217	61.2452
A_32_P38404	BC015133	MRPL50	Mitochondrial ribosomal protein L50	2.21628e-06	-2.40509	114.786	45.9905
A_23_P58521	NM_001007233	ERCC8	excision repair cross-complementing rodent repair deficiency, complementation group 8	8e-05	-2.40948	112.148	44.6157
A_32_P34495	AK026418	FLJ39739	FLJ39739 protein	2.25554e-22	-2.41843	1371.31	567.434
A_23_P411881	NM_006346	PIBF1	progesterone immunomodulatory binding factor 1	8e-05	-2.42078	268.558	107.16
A_24_P329597	NM_013438	UBQLN1	ubiquilin 1	0.00011	-2.42301	40.3785	15.916
A_23_P356598	NM_018057	SLC6A15	solute carrier family 6, member 15	1e-05	-2.42712	23.4423	9.65229
A_24_P356015	NM_004094	EIF2S1	eukaryotic translation initiation factor 2, subunit 1 alpha, 35kDa	8.4716e-06	-2.42833	111.626	45.534
A_23_P43946	NM_033082	CIP29	cytokine induced protein 29 kDa	5.66841e-37	-2.42959	15462.8	6351.18
A_24_P917026	AF055023	NF1	neurofibromin 1 (neurofibromatosis, von Recklinghausen disease, Watson disease)	3.27201e-24	-2.43829	168.42	69.8963
A_23_P203829	NM_015394	ZNF10	zinc finger protein 10	1.01459e-06	-2.44123	71.97	31.1757
A_32_P44775	NM_182505	C9orf85	chromosome 9 open reading frame 85	0	-2.44197	152.756	62.3251
A_24_P920693	NM_006107	CROP	cisplatin resistance-associated overexpressed protein	0.00015	-2.44521	274.483	106.762
A_23_P409988	NM_024947	PHC3	polyhomeotic homolog 3 (Drosophila)	9.63569e-07	-2.4496	144.521	59.5114
A_24_P167063	NM_014803	ZNF518	zinc finger protein 518	4.99789e-18	-2.45247	245.686	100.585
A_23_P32233	NM_004235	KLF4	Kruppel-like factor 4 (gut)	1.39758e-06	-2.45523	252.963	96.6364
A_24_P255516	AY359091	MIA3	melanoma inhibitory activity family, member 3	3e-05	-2.45863	96.6797	36.5632
A_23_P89145	NM_018300	ZNF83	zinc finger protein 83	3.0375e-09	-2.45959	113.683	46.4744
A_24_P406714	NM_004641	MLLT10	myeloid/lymphoid or mixed-lineage leukemia (trithorax homolog, Drosophila); translocated to, 10	1.54363e-14	-2.46069	497.902	200.529
A_32_P34365	AA541413	FLJ39739	ni77g08.s1 NCI_CGAP_Pr12 Homo sapiens cDNA clone IMAGE:982910, mRNA sequence.	1.46753e-25	-2.46083	377.239	153.974
A_23_P250002	NM_020771	HACE1	HECT domain and ankyrin repeat containing, E3 ubiquitin protein ligase 1	1.13872e-15	-2.4617	134.481	53.8371
A_32_P44628	AA969200	CD55	CD55 molecule, decay accelerating factor for complement (Cromer blood group)	1e-05	-2.46467	48.6679	20.5502
A_23_P102037	NM_025147	COQ10B	coenzyme Q10 homolog B (S. cerevisiae)	4e-05	-2.47056	124.689	52.0026
A_32_P53107	CR609342	CCDC18	full-length cDNA clone CS0DA002YO22 of Neuroblastoma of Homo sapiens (human).	1.24505e-33	-2.47058	148.108	59.8289
A_32_P80231	BM676180	EFEMP1	EGF-containing fibulin-like extracellular matrix protein 1	2e-05	-2.47146	162.018	61.8972
A_23_P50195		A_23_P50195	Unknown	6.43526e-07	-2.47752	67.8864	27.988
A_24_P309105	NM_015450	POT1	POT1 protection of telomeres 1 homolog (S. pombe)	3.99642e-06	-2.48158	140.243	55.9124
A_32_P121855		THC2378865	Unknown	5.01414e-16	-2.48284	388.046	153.447
A_23_P212511	NM_133462	TTC14	tetratricopeptide repeat domain 14	0.00065	-2.48309	160.686	62.4006
A_24_P28295	AB019490	RABGAP1L	RAB GTPase activating protein 1-like	2.00129e-06	-2.48437	179.587	73.2141
A_23_P50368	NM_206818	OSCAR	osteoclast associated, immunoglobulin-like receptor	0.0005	-2.49182	28.7673	11.6011
A_32_P223319	NM_052911	ESCO1	establishment of cohesion 1 homolog 1 (S. cerevisiae)	4.55521e-15	-2.49754	1947.02	779.749
A_32_P141664	NM_002586	PBX2	pre-B-cell leukemia homeobox 2	1e-05	-2.51019	34.6213	13.598
A_24_P198820		THC2435239	Unknown	7.46841e-06	-2.51191	111.334	46.0233
A_23_P502170	NM_015522	DYNC2LI1	dynein, cytoplasmic 2, light intermediate chain 1	5.62518e-09	-2.51221	90.8745	37.5142
A_32_P148824	NM_017847	C1orf27	chromosome 1 open reading frame 27	9e-05	-2.51356	341.944	131.919
A_23_P142918	NM_153689	FLJ38973	hypothetical protein FLJ38973	7.48921e-06	-2.51658	102.879	37.797
A_23_P335039	NM_133474	ZNF721	zinc finger protein 721	1.12738e-10	-2.52022	377.416	147.355
A_23_P206228	NM_017684	VPS13C	vacuolar protein sorting 13 homolog C (S. cerevisiae)	0.00027	-2.52023	273.864	102.661
A_24_P4426	NM_014937	INPP5F	inositol polyphosphate-5-phosphatase F	0.00025	-2.53011	69.1378	25.8437
A_23_P413803	NM_152408	C5orf37	chromosome 5 open reading frame 37	1.16141e-11	-2.5311	133.222	52.7428
A_23_P69918	AK022657	FLJ12595	guanine nucleotide binding protein-like 3 (nucleolar)-like pseudogene	1.83842e-11	-2.53289	366.215	145.152
A_32_P60343	AK090778	LOC161527	hypothetical protein LOC161527	2.63956e-11	-2.53328	360.873	139.157
A_24_P826348	AB111887	ZC3H6	zinc finger CCCH-type containing 6	5.11965e-07	-2.53387	156.249	60.1469
A_32_P190049	AK056809	LRRC58	leucine rich repeat containing 58	0.00017	-2.53572	165.658	61.6847
A_32_P90709	BC045657	C6orf204	Chromosome 6 open reading frame 204	2e-05	-2.54026	200.957	75.7475
A_23_P23171	NM_017629	EIF2C4	eukaryotic translation initiation factor 2C, 4	2e-05	-2.5498	43.6344	16.9381
A_24_P69274	NM_024641	MANEA	mannosidase, endo-alpha	6e-05	-2.55031	120.077	47.6232
A_24_P615822	NM_014753	BMS1	BMS1 homolog, ribosome assembly protein (yeast)	0.00011	-2.55048	119.136	47.033
A_23_P2683	NM_024604	RPAP3	RNA polymerase II associated protein 3	0	-2.55055	281.385	110.472
A_32_P78491	NM_004956	ETV1	ets variant gene 1	3.32835e-08	-2.55093	34.1948	13.2503
A_32_P71113		A_32_P71113	Unknown	0.00033	-2.5523	122.705	46.966
A_32_P94161	BC053353	PRPF38B	PRP38 pre-mRNA processing factor 38 (yeast) domain containing B	2.32467e-06	-2.55459	24.4729	9.56063
A_24_P357536	NM_012167	FBXO11	F-box protein 11	7.97817e-07	-2.55704	106.198	42.8025
A_23_P10927	NM_031940	TM2D2	TM2 domain containing 2	0.00041	-2.5616	31.638	12.7215
A_32_P3783		THC2376586	AF533653 truncated DNA architectural factor HMGA2 {Homo sapiens;} , partial (64%) [THC2376586]	4.16581e-15	-2.56345	1338.4	513.044
A_24_P179611	NM_003292	TPR	translocated promoter region (to activated MET oncogene)	8.37431e-06	-2.56641	4930.59	1823.49
A_23_P205046	NM_017664	ANKRD10	ankyrin repeat domain 10	0.00092	-2.56688	120.892	47.4119
A_23_P105436	NM_002834	PTPN11	protein tyrosine phosphatase, non-receptor type 11 (Noonan syndrome 1)	0.00072	-2.5713	27.8947	12.1808
A_23_P167767	NM_020240	CDC42SE2	CDC42 small effector 2	5.18271e-11	-2.57195	29.3743	11.4418
A_23_P371495	NM_175861	TMTC1	transmembrane and tetratricopeptide repeat containing 1	2.75595e-15	-2.57313	85.0425	33.339
A_23_P160869	NM_014813	LRIG2	leucine-rich repeats and immunoglobulin-like domains 2	3.7007e-06	-2.57545	80.8649	30.7724
A_24_P304581	BX248013	TRAPPC6B	trafficking protein particle complex 6B	9.33481e-21	-2.58156	102.409	40.2213
A_32_P227110		THC2314522	Unknown	0.00086	-2.58671	52.5518	20.9544
A_32_P165477	NM_014331	SLC7A11	solute carrier family 7, (cationic amino acid transporter, y+ system) member 11	7e-05	-2.59132	359.964	123.11
A_24_P453259	AK025316	ATF6	Activating transcription factor 6	0.00045	-2.59284	70.7475	24.6041
A_23_P5405	NM_172070	UBR3	ubiquitin protein ligase E3 component n-recognin 3	1.47093e-07	-2.59653	85.148	31.3443
A_32_P108722	AK127572	AK127572	Full-length cDNA clone CS0DC003YA14 of Neuroblastoma Cot 25-normalized of Homo sapiens (human)	4.87533e-38	-2.59713	322.471	123.887
A_23_P427502	AB051436	KIAA1133	novel C3HC4 type Zinc finger (ring finger)	1.65075e-09	-2.60398	58.8642	22.5931
A_32_P125416	AA846667	SRGAP2P1	SLIT-ROBO Rho GTPase activating protein 2 pseudogene 1	0.00028	-2.61201	90.6397	35.6997
A_24_P32849	NM_001011724	LOC144983	heterogeneous nuclear ribonucleoprotein A1-like	0.00025	-2.61794	29.3479	11.6008
A_32_P48526		THC2341087	Unknown	0.00041	-2.61865	89.5528	33.4933
A_24_P325176	AB029032	KIAA1109	KIAA1109 protein	9.72932e-07	-2.6311	266.227	96.4999
A_23_P360605	BC040542	KIAA0802	KIAA0802	0.0004	-2.63624	68.9023	28.7113
A_23_P8123		THC2402058	Q5T974 (Q5T974) OTTHUMP00000016218 (Fragment), partial (64%) [THC2402058]	5.52235e-06	-2.64121	31.9405	12.5917
A_23_P324633	NM_018325	C9orf72	chromosome 9 open reading frame 72	5.1694e-06	-2.64328	35.6887	13.2598
A_24_P904845	AK021804	LOC399959	hypothetical gene supported by BX647608	4.26571e-06	-2.64628	235.494	83.9348
A_23_P123315	BC067244	BC067244	Full-length cDNA clone CS0DN001YI16 of Adult brain of Homo sapiens (human)	0	-2.65162	727.202	277.647
A_24_P357688	NM_015384	NIPBL	Nipped-B homolog (Drosophila)	0.00098	-2.66624	263.7	98.7763
A_24_P18146	NM_015310	PSD3	pleckstrin and Sec7 domain containing 3	5.9542e-09	-2.66994	119.294	43.2573
A_32_P20912	AK025669	XRRA1	Ring finger protein 169	1.0501e-06	-2.67771	136.323	49.3365
A_24_P268786	NM_018657	MYNN	myoneurin	3.70169e-07	-2.68373	153.495	53.3234
A_32_P67036	BC067908	BC067908	CDNA clone IMAGE:30332316	2.10075e-06	-2.68466	95.7907	37.6899
A_23_P71680	BC034271	FANCC	Fanconi anemia, complementation group C	4.5938e-09	-2.68585	125.856	48.3923
A_23_P91764	NM_052945	TNFRSF13C	tumor necrosis factor receptor superfamily, member 13C	9.72057e-08	-2.68665	71.9827	25.7798
A_32_P220078	AK092751	LOC286254	hypothetical protein LOC286254	0.00045	-2.68775	169.95	63.3827
A_23_P39050	BC052597	HSZFP36	ZFP-36 for a zinc finger protein	7.57886e-06	-2.6927	37.4182	14.3068
A_32_P143850	BC024198	LOC442229	similar to mitochondrial carrier triple repeat 1	0.00033	-2.69372	41.1673	15.3311
A_23_P92370	NM_001039580	MAP9	microtubule-associated protein 9	3.78537e-06	-2.69946	124.86	45.6259
A_24_P930707	BX098637	RAD50	BX098637 Soares fetal liver spleen 1NFLS Homo sapiens cDNA clone IMAGp998F16386 ; IMAGE:200847 5', mRNA sequence.	1e-05	-2.70602	193.819	70.9577
A_23_P403588	NM_017944	USP47	ubiquitin specific peptidase 47	5.6305e-06	-2.71041	76.5726	26.4153
A_23_P119006		THC2438889	ALU5_HUMAN (P39192) Alu subfamily SC sequence contamination warning entry, partial (4%) [THC2438889]	0.00019	-2.71073	56.7774	20.644
A_32_P226356		THC2317058	Unknown	0.00083	-2.71093	31.3595	11.7106
A_32_P29149	BX647987	ADH1A	Alcohol dehydrogenase 1A (class I), alpha polypeptide	3.04825e-07	-2.71524	189.928	68.2379
A_32_P131143	AF307448	CECR4	cat eye syndrome chromosome region, candidate 4	0.00037	-2.72832	40.0797	15.4511
A_24_P287403	NM_017520	MPHOSPH8	M-phase phosphoprotein 8	3e-05	-2.7311	63.0294	22.3629
A_24_P288722	NM_003688	CASK	calcium/calmodulin-dependent serine protein kinase (MAGUK family)	3.54684e-21	-2.73598	228.054	82.9495
A_24_P227017	NM_007190	SEC23IP	SEC23 interacting protein	0.00015	-2.74418	28.3256	11.0302
A_23_P128060	NM_019591	ZNF26	zinc finger protein 26	2.00201e-18	-2.74482	179.276	64.7079
A_32_P13612		THC2347074	Unknown	0.00067	-2.753	35.1365	13.183
A_32_P65571	BX648855	FLJ36116	CDNA clone IMAGE:5930892	4e-05	-2.76103	43.9835	15.4493
A_23_P35617	NM_016341	PLCE1	phospholipase C, epsilon 1	8e-05	-2.76287	50.4311	19.1047
A_23_P22398	NM_001033086	MACROD2	Homo sapiens MACRO domain containing 2 (MACROD2), transcript variant 1, mRNA.	0.00098	-2.76572	24.5031	9.20658
A_24_P2584	BC001892	C1orf63	chromosome 1 open reading frame 63	1.29927e-09	-2.7682	297.525	104.681
A_32_P42236	XM_370839	LOC653061	PREDICTED: Homo sapiens similar to hypothetical protein (LOC440234), mRNA [XM_370839]	2.1357e-35	-2.77309	445.86	160.904
A_32_P189974	AI937300	KIAA0251	wp75e09.x1 NCI_CGAP_Brn25 Homo sapiens cDNA clone IMAGE:2467624 3' similar to TR:O75276 O75276 PKD1 ;, mRNA sequence.	3.29598e-06	-2.78115	49.9073	17.3445
A_24_P273423	AK023542	FLJ13480	hypothetical protein FLJ13480	0.00066	-2.7827	38.8955	13.5891
A_24_P168398	NM_003451	ZNF177	zinc finger protein 177	0.00012	-2.7862	68.8282	26.7335
A_23_P359897	AB051505	JHDM1D	jumonji C domain-containing histone demethylase 1 homolog D (S. cerevisiae)	4.17175e-10	-2.79166	119.622	42.8619
A_24_P879787	AK094691	LOC642826	hypothetical protein LOC642826	1.58737e-06	-2.79245	31.2502	11.6534
A_23_P429689	NM_148894	FAM44A	family with sequence similarity 44, member A	0.00025	-2.80196	214.306	70.3259
A_32_P353072	NM_018374	TMEM106B	transmembrane protein 106B	0	-2.80753	901.2	327.266
A_23_P94762	NM_058230	ZNF354B	zinc finger protein 354B	6.45809e-07	-2.81532	93.9781	34.1875
A_24_P106166		A_24_P106166	Unknown	1e-05	-2.81571	26.4705	11.1354
A_24_P48791	NM_003908	EIF2S2	eukaryotic translation initiation factor 2, subunit 2 beta, 38kDa	0.00061	-2.81604	31.643	12.4671
A_23_P217151	NM_017776	ZNF673	zinc finger protein 673	0.00027	-2.83253	85.0088	28.7687
A_24_P938516	BC011733	C17orf85	chromosome 17 open reading frame 85	3.90384e-12	-2.83288	129.328	46.3424
A_24_P194971		ENST00000355095	Unknown	9e-05	-2.83481	184.769	60.8774
A_24_P411899	NM_183419	RNF19A	ring finger protein 19A	1e-05	-2.83702	133.794	45.2831
A_24_P250922	NM_000963	PTGS2	prostaglandin-endoperoxide synthase 2 (prostaglandin G/H synthase and cyclooxygenase)	5.72058e-06	-2.85988	462.343	152.617
A_23_P164706	NM_003451	ZNF177	zinc finger protein 177	3.62569e-06	-2.87214	158.206	50.2436
A_24_P919168		THC2437034	Q9N083 (Q9N083) Unnamed portein product, partial (43%) [THC2437034]	9.20189e-06	-2.87973	25.053	8.8077
A_23_P404606	NM_153607	C5orf41	chromosome 5 open reading frame 41	2.98079e-06	-2.8875	73.0283	26.2907
A_23_P142849	NM_005168	RND3	Rho family GTPase 3	1.14524e-22	-2.88888	2874.68	1005.7
A_23_P346421	NM_018181	ZNF532	zinc finger protein 532	3e-05	-2.89028	50.2397	18.0485
A_23_P207666	NM_001039674	USP6	Homo sapiens ubiquitin specific peptidase 6 (Tre-2 oncogene) (USP6), mRNA.	1.68627e-06	-2.89187	160.69	53.0216
A_32_P215304		THC2305888	Unknown	1.493e-08	-2.89308	37.9635	13.4422
A_24_P699737	AK022339	SARS	Seryl-tRNA synthetase	3.55547e-07	-2.9017	124.632	44.9768
A_23_P129085	NM_145658	SPESP1	sperm equatorial segment protein 1	2e-05	-2.90425	36.7246	13.9244
A_32_P106315	BX641009	SPATA5	Spermatogenesis associated 5	1e-05	-2.91715	57.3754	18.6438
A_32_P167122	NM_018254	RCOR3	REST corepressor 3	3.22083e-17	-2.91853	148.952	50.3972
A_23_P25888	NM_152330	FRMD6	FERM domain containing 6	0.00079	-2.92639	36.4303	13.4177
A_24_P729905	NM_133446	CTGLF1	centaurin, gamma-like family, member 1	1.8335e-17	-2.92749	115.979	38.642
A_32_P145385	AK001118	UBR2	Ubiquitin protein ligase E3 component n-recognin 2	0.00073	-2.92831	28.3336	9.65968
A_23_P124427	NM_012224	NEK1	NIMA (never in mitosis gene a)-related kinase 1	1.0822e-12	-2.93382	112.11	38.5263
A_23_P141785		A_23_P141785	Unknown	0.00013	-2.94199	47.9999	16.77
A_24_P280706	NM_020893	KIAA1529	KIAA1529	1.34432e-06	-2.94583	46.1259	15.7021
A_23_P117635	NM_004993	ATXN3	ataxin 3	5e-05	-2.96023	29.3633	10.2457
A_23_P171237	NM_052957	ACRC	acidic repeat containing	3e-05	-2.96197	44.5205	14.755
A_23_P62890	NM_002053	GBP1	guanylate binding protein 1, interferon-inducible, 67kDa	1.02114e-09	-2.96293	62.2163	21.3256
A_24_P931636	BC032312	TBRG1	transforming growth factor beta regulator 1	2e-05	-2.97065	666.328	214.472
A_23_P137238	NM_004653	JARID1D	jumonji, AT rich interactive domain 1D	2.93271e-11	-2.98503	88.2771	29.8037
A_24_P128291	NM_006524	ZNF138	zinc finger protein 138	2e-05	-2.98806	32.5903	11.6115
A_32_P9127		THC2406727	Unknown	0.00024	-2.98992	28.1387	9.56202
A_24_P229658	XM_498008	ENST00000314295	PREDICTED: Homo sapiens similar to hypothetical protein (LOC391804), mRNA [XM_498008]	6.82315e-08	-2.99521	39.7622	13.2646
A_23_P168974	AK128645	SDCBP	syndecan binding protein (syntenin)	1e-05	-2.99589	32.0247	10.7223
A_32_P64688	AB011149	KIAA0577	Homo sapiens mRNA for KIAA0577 protein, partial cds.	3.483e-10	-2.99621	53.5988	17.6664
A_23_P385246	NM_153331	KCTD6	potassium channel tetramerisation domain containing 6	9.71498e-07	-2.99722	64.0738	21.7419
A_32_P73304		THC2360305	Unknown	3.41759e-06	-3.00469	45.8388	14.7331
A_24_P920319	NM_021211	ZBED5	zinc finger, BED-type containing 5	1.99448e-07	-3.00507	79.7407	24.7028
A_23_P7761	NM_018356	C5orf22	chromosome 5 open reading frame 22	7e-05	-3.00525	76.6947	25.5334
A_23_P418083	NM_181714	LCA5	Leber congenital amaurosis 5	1.17435e-15	-3.00723	156.556	52.0635
A_23_P93792	NM_000535	PMS2	PMS2 postmeiotic segregation increased 2 (S. cerevisiae)	2.07796e-09	-3.01184	76.6466	25.2491
A_24_P203964	NM_207331	LOC153561	hypothetical protein LOC153561	0.00016	-3.01226	42.4962	14.1219
A_23_P143926	BC014794	ULK4	unc-51-like kinase 4 (C. elegans)	6e-05	-3.01493	41.7616	14.0721
A_23_P85004	NM_007309	DIAPH2	diaphanous homolog 2 (Drosophila)	0.00029	-3.01793	76.0336	22.2972
A_23_P315836	NM_017451	BAIAP2	BAI1-associated protein 2	3e-05	-3.01821	106.587	33.2856
A_23_P160200	NM_023070	ZNF643	zinc finger protein 643	4.93164e-11	-3.01942	31.5293	10.7388
A_24_P944154	AL832717	MCTP2	multiple C2 domains, transmembrane 2	0.00086	-3.01978	313.355	96.9331
A_24_P556328		A_24_P556328	Unknown	0.00014	-3.02181	31.3181	11.1569
A_24_P33525		A_24_P33525	Unknown	1.8204e-06	-3.02294	29.4973	10.193
A_24_P193498	NM_078474	TM2D3	TM2 domain containing 3	5.03943e-08	-3.02825	68.6703	21.9657
A_23_P3552	BC009198	LOC730092	RRN3 RNA polymerase I transcription factor homolog (S. cerevisiae) pseudogene	1.04074e-07	-3.03021	103.018	32.4225
A_23_P24244	AK000367	C10orf18	chromosome 10 open reading frame 18	0.00018	-3.03035	162.208	52.9417
A_32_P19752	NM_144664	FAM76B	family with sequence similarity 76, member B	9e-05	-3.03158	166.053	53.0761
A_24_P139761	XM_927616	LOC644488	hypothetical protein LOC644488	0.00011	-3.03197	36.6022	12.6706
A_23_P52058	NM_005646	TARBP1	TAR (HIV-1) RNA binding protein 1	5.28789e-08	-3.0334	132.461	41.2469
A_32_P138178	BE835321	TGFB3	RC5-FN0022-300600-022-G12 FN0022 Homo sapiens cDNA, mRNA sequence.	5.1709e-06	-3.03665	28.8575	10.1323
A_24_P153880	NM_198181	LOC440295	hypothetical protein LOC440295	3e-05	-3.03984	29.4462	9.83875
A_32_P187571	NM_004588	SCN2B	sodium channel, voltage-gated, type II, beta	8e-05	-3.0503	55.627	18.7053
A_23_P432978	NM_012397	SERPINB13	serpin peptidase inhibitor, clade B (ovalbumin), member 13	2.63353e-10	-3.05768	352.441	111.722
A_23_P204033	NM_007007	CPSF6	cleavage and polyadenylation specific factor 6, 68kDa	0.00027	-3.06067	30.5847	10.9021
A_24_P675731		THC2316878	Unknown	0.00026	-3.06399	41.7903	15.1041
A_24_P935276	NM_001010851	ZNF766	zinc finger protein 766	2.44108e-07	-3.06979	69.6416	24.3733
A_23_P143867	NM_007114	TMF1	TATA element modulatory factor 1	6.55438e-10	-3.07531	75.4607	23.2578
A_24_P331704	NM_182507	KRT80	keratin 80	0.00038	-3.07812	57.8624	18.5094
A_24_P488105	NM_018638	ETNK1	ethanolamine kinase 1	2.10472e-06	-3.08271	41.9549	14.6198
A_23_P37623	NM_181077	GOLGA8A	golgi autoantigen, golgin subfamily a, 8A	2.98545e-08	-3.08289	112.128	37.7934
A_24_P450870	BX112755	FLJ16542	BX112755 Soares_pregnant_uterus_NbHPU Homo sapiens cDNA clone IMAGp998D181152 ; IMAGE:484577 5', mRNA sequence.	3e-05	-3.08435	32.0215	10.9893
A_32_P181297	NR_002330	ST7OT1	Homo sapiens ST7 overlapping transcript 1 (antisense non-coding RNA) (ST7OT1) on chromosome 7.	0	-3.08744	223.458	72.5266
A_32_P326819	NM_007043	KRR1	KRR1, small subunit (SSU) processome component, homolog (yeast)	0.00013	-3.08784	114.169	32.6495
A_24_P942743	NM_003411	ZFY	zinc finger protein, Y-linked	5.3654e-09	-3.09593	32.9866	11.0834
A_24_P357576	NM_019600	KIAA1370	KIAA1370	3e-05	-3.10131	111.054	34.4086
A_24_P299007	AF187554	sperm antigen-36	Homo sapiens sperm antigen-36 mRNA, complete cds.	4.09047e-14	-3.10874	6154.79	1915.27
A_23_P363826	NM_033406	FBXO3	F-box protein 3	0.00039	-3.11009	70.8178	22.6621
A_24_P123720		A_24_P123720	Unknown	1e-05	-3.11075	88.8077	27.3593
A_23_P20002	NM_020319	ANKMY2	ankyrin repeat and MYND domain containing 2	7e-05	-3.12065	58.6438	17.8425
A_23_P105619	NM_138341	TMEM116	transmembrane protein 116	5.58907e-08	-3.12861	155.553	47.1761
A_23_P216017	NM_004901	ENTPD4	ectonucleoside triphosphate diphosphohydrolase 4	4e-05	-3.13212	47.3983	15.3464
A_32_P1166	BG542103	BG542103	602571323F1 NIH_MGC_77 Homo sapiens cDNA clone IMAGE:4695748 5', mRNA sequence.	2.33631e-37	-3.13504	142.474	45.429
A_32_P39944	AK095791	LOC399959	hypothetical gene supported by BX647608	9e-05	-3.13689	1458.8	418.908
A_23_P110569	NM_018700	TRIM36	tripartite motif-containing 36	8.18618e-06	-3.13934	45.0135	15.5789
A_32_P188193		THC2445517	Unknown	7.46493e-09	-3.13987	38.5813	12.3515
A_23_P372974	NM_152402	TRAM1L1	translocation associated membrane protein 1-like 1	2.25183e-11	-3.14896	63.8198	19.3483
A_24_P942850	NM_024989	PGAP1	GPI deacylase	1.14031e-20	-3.15278	101.525	32.7949
A_32_P230537		A_32_P230537	Unknown	0.0004	-3.1555	90.8906	26.898
A_24_P479510	CB991415	CB991415	AGENCOURT_13621474 NIH_MGC_148 Homo sapiens cDNA clone IMAGE:30338671 5', mRNA sequence.	1e-05	-3.15813	55.8355	18.8596
A_24_P741023	BC008476	PCDH9	Protocadherin 9	0.00033	-3.16444	78.6344	23.8808
A_24_P934135	AK092791	CTTNBP2NL	CTTNBP2 N-terminal like	8.83837e-10	-3.16855	36.3611	11.6339
A_32_P205792		A_32_P205792	Unknown	6.71495e-16	-3.17421	148.886	46.7722
A_23_P5995	NM_006420	ARFGEF2	ADP-ribosylation factor guanine nucleotide-exchange factor 2 (brefeldin A-inhibited)	0.00032	-3.17726	31.283	11.3688
A_24_P186862	NM_016410	CHMP5	chromatin modifying protein 5	0.00059	-3.18487	37.9744	12.0676
A_32_P131998		A_32_P131998	Unknown	9.7167e-10	-3.18536	101.327	29.439
A_24_P925361	AJ227863	MBNL1	Muscleblind-like (Drosophila)	2.03761e-11	-3.20571	470.746	144.397
A_32_P223400	AW316654	SR140	U2-associated SR140 protein	6e-05	-3.21306	30.9699	11.0579
A_24_P215628	NM_018185	DCUN1D2	Homo sapiens DCN1, defective in cullin neddylation 1, domain containing 2 (S. cerevisiae) (DCUN1D2), transcript variant 1, mRNA [NM_018185]	5.69069e-06	-3.22177	33.1942	10.953
A_24_P920823	NM_006751	SSFA2	sperm specific antigen 2	0.00015	-3.22762	32.7655	10.163
A_23_P427148	NM_152465	PROCA1	proline-rich cyclin A1-interacting protein	2e-05	-3.23567	81.6272	26.2127
A_23_P89841		A_23_P89841	Unknown	9e-05	-3.24078	33.2272	11.209
A_32_P3317	AK054572	AK054572	CDNA FLJ30010 fis, clone 3NB692000154	0.0002	-3.24409	32.8312	11.4769
A_23_P402952	NM_001008747	LOC441294	similar to CTAGE6	0.00016	-3.24556	31.2018	11.2208
A_23_P89073	NM_145911	ZNF23	zinc finger protein 23 (KOX 16)	0.00085	-3.2456	35.8793	11.226
A_24_P309521	NM_000890	KCNJ5	potassium inwardly-rectifying channel, subfamily J, member 5	0.00013	-3.2518	74.1507	26.2561
A_32_P63858		THC2279910	ALU6_HUMAN (P39193) Alu subfamily SP sequence contamination warning entry, partial (5%) [THC2279910]	0.00012	-3.2523	27.5765	9.34459
A_32_P141612	NM_002552	ORC4L	origin recognition complex, subunit 4-like (yeast)	3.05442e-07	-3.25313	41.315	12.7652
A_23_P144165	NM_014648	DZIP3	DAZ interacting protein 3, zinc finger	1.68981e-07	-3.25407	111.106	32.3132
A_24_P630490	BC020859	DFNB59	deafness, autosomal recessive 59	7.36933e-07	-3.26066	45.1621	13.6849
A_24_P25698	AF001542	PRO1073	PRO1073 protein	7.00417e-06	-3.26103	434.32	124.189
A_32_P76156	NM_152682	RWDD4A	RWD domain containing 4A	3.31711e-13	-3.26265	132.816	40.6178
A_32_P875758	AB046850	KIAA1630	Homo sapiens mRNA for KIAA1630 protein, partial cds.	3e-05	-3.26563	35.4347	11.6256
A_24_P943792	NM_001777	CD47	CD47 molecule	2.33459e-06	-3.27157	55.2132	17.0998
A_24_P529168	AB176707	MIRH1	microRNA host gene (non-protein coding) 1	7.66141e-08	-3.27458	78.6919	22.9962
A_24_P402898	NM_199324	OTUD4	OTU domain containing 4	9.79151e-07	-3.27673	190.395	53.6796
A_24_P829261	NR_002819	MALAT1	Homo sapiens metastasis associated lung adenocarcinoma transcript 1 (non-coding RNA) (MALAT1) on chromosome 11.	2e-05	-3.27731	52761.5	14090.3
A_23_P386514	NM_005506	SCARB2	scavenger receptor class B, member 2	0.00035	-3.27818	33.6668	11.7746
A_23_P326739	NM_017635	SUV420H1	suppressor of variegation 4-20 homolog 1 (Drosophila)	0.00012	-3.28729	44.0434	14.754
A_24_P215475	NM_015394	ZNF10	zinc finger protein 10	3.32033e-16	-3.29085	51.8383	15.9641
A_24_P372012	NM_004968	ICA1	islet cell autoantigen 1, 69kDa	0.00057	-3.30085	35.866	11.2835
A_23_P502879	NM_057159	EDG2	endothelial differentiation, lysophosphatidic acid G-protein-coupled receptor, 2	0.00085	-3.30427	36.6643	11.803
A_23_P334173	NM_002349	LY75	lymphocyte antigen 75	1e-05	-3.30828	46.2673	13.6458
A_32_P84580	AK130486	RAB35	RAB35, member RAS oncogene family	1.38631e-07	-3.31023	36.6826	11.355
A_23_P407112	NM_145263	SPATA18	spermatogenesis associated 18 homolog (rat)	4.57325e-29	-3.31353	131.777	40.6327
A_24_P69379	NM_022900	CASD1	CAS1 domain containing 1	7.76286e-13	-3.31474	46.272	13.8003
A_24_P367326		ENST00000332687	Unknown	3e-05	-3.31935	39.4067	12.9658
A_23_P87810		THC2373936	O19057 (O19057) Fertilin alpha protein, partial (18%) [THC2373936]	4.92637e-10	-3.33431	101.171	28.7763
A_24_P289170	CR606047	CCDC88C	coiled-coil domain containing 88C	5.51004e-10	-3.34022	32.6399	9.89415
A_32_P71796	XM_928299	LOC643373	region containing hypothetical protein LOC153561; SMA4	0.00024	-3.34035	29.4534	9.94208
A_24_P793228		A_24_P793228	Unknown	2e-05	-3.34342	59.8378	17.7364
A_24_P391591	AK057596	LOC150759	hypothetical protein LOC150759	1.78077e-07	-3.35343	148.382	46.5266
A_23_P134755	NM_014112	TRPS1	trichorhinophalangeal syndrome I	0.00066	-3.35556	101.829	27.8766
A_23_P83751	NM_024806	C11orf63	chromosome 11 open reading frame 63	1.82925e-21	-3.35659	174.374	52.7779
A_32_P352697	AB075846	YTHDC1	YTH domain containing 1	5.83653e-06	-3.35802	46.1709	13.4581
A_32_P112331	AK026225	PLD1	Phospholipase D1, phosphatidylcholine-specific	0.00038	-3.36309	30.0107	10.5424
A_24_P340036	NM_194463	RNF128	ring finger protein 128	2e-05	-3.36554	34.3703	10.7171
A_24_P932598		A_24_P932598	Unknown	8.36882e-06	-3.371	43.0059	13.3283
A_23_P82738	NM_012415	RAD54B	RAD54 homolog B (S. cerevisiae)	0.00031	-3.38344	60.7877	27.9514
A_24_P677471	BC034827	BNIP3L	BCL2/adenovirus E1B 19kDa interacting protein 3-like	1.56413e-15	-3.38345	48.9044	15.0343
A_32_P155811		THC2276639	Unknown	9e-05	-3.38771	132.028	36.4592
A_24_P622697	XM_373298	XM_373298	PREDICTED: Homo sapiens similar to adenylate kinase 3 alpha like; adenylate kinase 6 (LOC392347), mRNA [XM_373298]	6.64486e-18	-3.40396	91.3406	26.8806
A_24_P226355	NM_005493	RANBP9	RAN binding protein 9	5.54143e-10	-3.4071	52.6961	15.8066
A_23_P218918	NM_002006	FGF2	fibroblast growth factor 2 (basic)	5.76993e-08	-3.4079	79.1568	23.2208
A_23_P106412	AK130644	SLCO3A1	Solute carrier organic anion transporter family, member 3A1	5.16862e-07	-3.41361	138.467	38.581
A_23_P309865	NM_152695	ZNF449	zinc finger protein 449	0.00021	-3.41548	35.2405	13.9446
A_23_P371266	NM_015569	DNM3	dynamin 3	8.29793e-06	-3.4193	35.0151	10.9827
A_23_P377267	AB007940	RABGAP1L	RAB GTPase activating protein 1-like	1.35222e-11	-3.41988	36.6503	11.1473
A_24_P238525	XM_934130	PLGLA1	PREDICTED: Homo sapiens plasminogen-like A1, transcript variant 7 (PLGLA1), mRNA [XM_934130]	4.34222e-08	-3.43055	78.8551	23.2135
A_24_P914102		A_24_P914102	Unknown	0.00017	-3.4317	35.9273	10.3558
A_24_P332862	NM_175910	ZNF493	zinc finger protein 493	5.3531e-06	-3.43521	35.1406	10.8221
A_24_P213710	NM_017651	AHI1	Abelson helper integration site 1	1.22459e-11	-3.43602	85.9816	24.2079
A_23_P64762	NM_003566	EEA1	early endosome antigen 1	0.00091	-3.44178	32.1902	11.4168
A_24_P560248	BQ670979	THC2398758	AGENCOURT_8036198 NIH_MGC_102 Homo sapiens cDNA clone IMAGE:6211920 5', mRNA sequence.	6.06235e-15	-3.44312	55.6191	15.9605
A_32_P172755		THC2409451	Q8I727 (Q8I727) TcC31.32, partial (14%) [THC2409451]	0.00073	-3.44748	60.8713	17.9882
A_32_P68533	BX648834	FLJ13305	hypothetical protein FLJ13305	0.00012	-3.4527	70.4557	19.804
A_24_P5653	NM_138999	NETO1	neuropilin (NRP) and tolloid (TLL)-like 1	0.00074	-3.45347	36.7264	11.9266
A_24_P256674	BC040474	ARHGEF10	Rho guanine nucleotide exchange factor (GEF) 10	1.72995e-07	-3.45476	40.2022	11.9859
A_23_P28676	NM_014709	USP34	ubiquitin specific peptidase 34	0.00014	-3.45561	70.3858	20.8255
A_32_P13337		THC2408277	Unknown	0.00013	-3.46542	473.72	119.932
A_24_P514517	XM_378350	LOC400027	hypothetical gene supported by BC047417	0.00016	-3.46945	35.2497	11.5511
A_23_P165668	AK025657	SLC35F5	solute carrier family 35, member F5	0.00037	-3.47107	46.2939	13.5504
A_24_P106382	AK001406	SENP6	SUMO1/sentrin specific peptidase 6	1.60719e-16	-3.47451	158.884	45.0477
A_24_P662177		THC2448843	O57150 (O57150) H88, partial (32%) [THC2448843]	1.65159e-09	-3.47458	31.6448	9.14048
A_32_P205522		A_32_P205522	Unknown	7.84475e-11	-3.48445	55.9668	16.2594
A_24_P160773	NM_001013728	ANKRD18B	ankyrin repeat domain 18B	0.00014	-3.5072	47.6383	13.7018
A_23_P302709	NM_005126	NR1D2	nuclear receptor subfamily 1, group D, member 2	4.1311e-09	-3.51191	53.6255	15.6714
A_24_P290502	NM_181453	GCC2	GRIP and coiled-coil domain containing 2	2e-05	-3.52205	59.1981	16.2192
A_32_P231086	NM_198181	LOC440295	hypothetical protein LOC440295	1.90052e-09	-3.53442	173.767	48.9104
A_23_P2705	NM_005767	P2RY5	purinergic receptor P2Y, G-protein coupled, 5	2.89866e-07	-3.53584	187.509	49.9563
A_32_P177750	NM_018571	ALS2CR2	amyotrophic lateral sclerosis 2 (juvenile) chromosome region, candidate 2	8.09815e-07	-3.53887	33.5409	10.1196
A_32_P106980	AA428090	TRPS1	Trichorhinophalangeal syndrome I	9e-05	-3.54676	32.312	10.4809
A_32_P74477		THC2403217	Unknown	9e-05	-3.54898	47.6034	14.127
A_24_P914817	NM_013255	MKLN1	muskelin 1, intracellular mediator containing kelch motifs	0.00033	-3.54937	65.4903	18.7671
A_24_P257151	NM_004071	CLK1	CDC-like kinase 1	3e-05	-3.56938	41.1082	11.6033
A_23_P106391	NM_020147	THAP10	THAP domain containing 10	8.6933e-11	-3.59203	88.7418	26.0599
A_24_P226210	BX648687	CCDC100	coiled-coil domain containing 100	2.9762e-12	-3.59353	250.621	71.1981
A_32_P87531	BC042869	C1orf67	chromosome 1 open reading frame 67	0.00038	-3.59669	38.7895	11.7927
A_32_P58796	NM_145809	LOC220594	TL132 protein	5.89827e-09	-3.60017	71.7944	20.8389
A_23_P9280	BC108718	LOC389765	Similar to KIF27C	4.06634e-06	-3.60586	104.333	28.2141
A_24_P501520	AK098185	MCART1	mitochondrial carrier triple repeat 1	0.00084	-3.60622	30.7292	10.9891
A_23_P212522	NM_014616	ATP11B	ATPase, class VI, type 11B	4.58037e-08	-3.63945	135.78	34.7554
A_24_P39378	NM_004748	CCPG1	cell cycle progression 1	8.3828e-06	-3.64209	35.4079	10.5093
A_32_P33213		THC2358845	Unknown	2.60155e-08	-3.65708	78.2175	20.0457
A_24_P6517	NM_001029884	PLEKHG1	pleckstrin homology domain containing, family G (with RhoGef domain) member 1	1.56087e-07	-3.66577	38.8946	11.0394
A_32_P67266	BC045163	BC045163	Homo sapiens, clone IMAGE:4445372, mRNA	0.00023	-3.67094	77.7297	18.3146
A_32_P168853	AK123481	LOC440345	hypothetical protein LOC440345	0.00086	-3.67349	93.5888	22.318
A_23_P168965	NM_019607	C8orf44	chromosome 8 open reading frame 44	2.22735e-25	-3.67451	146.523	39.0387
A_32_P121537		A_32_P121537	Unknown	4.14163e-10	-3.68079	42.8633	11.7031
A_24_P286345	NM_020861	ZBTB2	zinc finger and BTB domain containing 2	1e-05	-3.68703	57.6675	15.0492
A_24_P688133	AK124299	PPM1A	Protein phosphatase 1A (formerly 2C), magnesium-dependent, alpha isoform	4e-05	-3.69727	73.1765	21.0203
A_23_P21143	NR_002819	MALAT1	Homo sapiens metastasis associated lung adenocarcinoma transcript 1 (non-coding RNA) (MALAT1) on chromosome 11.	2.68995e-08	-3.69882	549.931	143.329
A_24_P925040	NM_001233	CAV2	caveolin 2	2e-05	-3.70199	106.374	26.2326
A_23_P29441	NM_007159	SLMAP	sarcolemma associated protein	3.70442e-09	-3.7033	68.839	19.7167
A_23_P383915	NM_144587	BTBD16	BTB (POZ) domain containing 16	0.00031	-3.71079	56.1579	15.887
A_24_P75688		A_24_P75688	Unknown	1.56964e-20	-3.71589	48.6426	13.5429
A_24_P374586	NM_000535	PMS2	PMS2 postmeiotic segregation increased 2 (S. cerevisiae)	3.02039e-12	-3.72162	50.9485	13.8876
A_23_P77731	NM_001888	CRYM	crystallin, mu	1.2202e-07	-3.74485	39.6522	11.0392
A_23_P216869	NM_197977	ZNF189	zinc finger protein 189	3e-05	-3.76012	33.5977	10.4544
A_23_P374862	NM_000574	CD55	CD55 molecule, decay accelerating factor for complement (Cromer blood group)	1.99812e-07	-3.76874	47.9478	13.6862
A_23_P218731	NM_005111	CRYZL1	Homo sapiens crystallin, zeta (quinone reductase)-like 1 (CRYZL1), mRNA.	3e-05	-3.77636	96.0957	24.2879
A_23_P413923	NM_022160	DMRTA1	DMRT-like family A1	3.51913e-11	-3.78421	38.2044	10.5288
A_32_P21459		THC2404308	Unknown	6.42528e-06	-3.80506	57.7498	14.5053
A_23_P11160	AK022711	MAP7D3	MAP7 domain containing 3	0.00011	-3.80516	58.8458	15.6545
A_23_P65262	NM_033111	PFAAP5	phosphonoformate immuno-associated protein 5	0	-3.80697	256.526	67.7523
A_32_P114896	NM_006601	PTGES3	prostaglandin E synthase 3 (cytosolic)	0.0008	-3.80707	47.7554	13.7486
A_24_P25484	BC030118	BC030118	CDNA clone IMAGE:4812643	0.00088	-3.82053	44.2951	13.76
A_32_P50655	BE537483	BE537483	601059026F1 NIH_MGC_10 Homo sapiens cDNA clone IMAGE:3445567 5', mRNA sequence.	9.02955e-11	-3.84327	41.4423	11.2207
A_32_P25204	NM_006904	PRKDC	protein kinase, DNA-activated, catalytic polypeptide	2.40684e-14	-3.8622	39.9243	10.4258
A_23_P149798	AK027209	FLJ23556	hypothetical protein FLJ23556	2.0527e-09	-3.86471	50.0228	12.6724
A_23_P12730	NM_015235	CSTF2T	cleavage stimulation factor, 3' pre-RNA, subunit 2, 64kDa, tau variant	5.39017e-09	-3.86493	73.1942	18.482
A_24_P208809	NM_004162	RAB5A	RAB5A, member RAS oncogene family	6.77923e-15	-3.86558	55.1065	14.4473
A_23_P215778	NM_181581	DUS4L	dihydrouridine synthase 4-like (S. cerevisiae)	4.64624e-06	-3.86572	66.3693	17.2087
A_32_P112034	AV645774	FLJ14803	Hypothetical protein FLJ14803	1.02548e-08	-3.87368	41.004	11.1023
A_32_P78613	BQ184185	CDKN1C	Cyclin-dependent kinase inhibitor 1C (p57, Kip2)	0.00019	-3.879	43.0686	14.4806
A_24_P145134	BC010943	OSMR	oncostatin M receptor	1.06901e-07	-3.88841	38.9012	10.8209
A_24_P284213	NM_177974	CASC4	cancer susceptibility candidate 4	2.04579e-08	-3.89704	47.797	13.5895
A_32_P164573		THC2314215	RR12_SPIMX (P42344) Chloroplast 30S ribosomal protein S12, partial (11%) [THC2314215]	0.00053	-3.90544	42.2143	14.1888
A_23_P26413	NM_005611	RBL2	retinoblastoma-like 2 (p130)	1.19698e-06	-3.9057	37.6886	10.9449
A_24_P246825		THC2295607	Unknown	0	-3.91088	246.561	62.3397
A_24_P69691	NM_145011	ZNF25	zinc finger protein 25	0.00055	-3.92848	32.9943	8.94174
A_23_P129128	NM_152334	TARSL2	threonyl-tRNA synthetase-like 2	1.97287e-07	-3.93794	37.1562	9.89542
A_32_P49164	AV714556	FAM91A1	Family with sequence similarity 91, member A1	4.47216e-06	-3.9382	189.715	46.1639
A_24_P23865	BC013757	LRRC58	leucine rich repeat containing 58	3e-05	-3.94568	35.4607	10.3575
A_32_P105406	NM_001007527	LMBRD2	LMBR1 domain containing 2	1e-05	-3.95219	40.3188	10.7281
A_32_P216369	NM_182568	CCDC144B	coiled-coil domain containing 144B	1.04505e-08	-3.96142	211.822	50.3458
A_23_P216068	NM_014109	ATAD2	ATPase family, AAA domain containing 2	0.00091	-3.96885	78.8327	28.8534
A_23_P215963	NM_006281	STK3	serine/threonine kinase 3 (STE20 homolog, yeast)	1.01041e-17	-3.97071	66.9052	17.2402
A_23_P82859	NM_004337	OSGIN2	oxidative stress induced growth inhibitor family member 2	0.00012	-3.97094	77.978	18.9038
A_23_P204689	NM_001004419	CLEC2D	C-type lectin domain family 2, member D	3.37797e-10	-3.97128	224.927	53.5112
A_24_P941699	NM_032373	PCGF5	polycomb group ring finger 5	5.22136e-08	-3.97689	50.892	12.9618
A_23_P427217	NM_004241	JMJD1C	jumonji domain containing 1C	4.36555e-11	-3.97935	96.8335	22.9131
A_24_P48408	NM_003799	RNMT	RNA (guanine-7-) methyltransferase	1.80472e-06	-3.98974	40.6146	11.1691
A_32_P209206	BC035471	PLEKHA3	pleckstrin homology domain containing, family A (phosphoinositide binding specific) member 3	0.00014	-3.99895	59.0575	14.9686
A_23_P88184	NM_018167	BTBD7	BTB (POZ) domain containing 7	1e-05	-4.00684	52.0745	14.6138
A_23_P389250	XM_292021	LOC341346	hypothetical LOC341346	7.50347e-07	-4.00745	91.7328	24.5838
A_23_P44831	NM_018482	DDEF1	development and differentiation enhancing factor 1	1.79163e-07	-4.01725	53.0634	13.3308
A_23_P34460	NM_012243	SLC35A3	solute carrier family 35 (UDP-N-acetylglucosamine (UDP-GlcNAc) transporter), member A3	2.40691e-09	-4.02315	37.1404	10.047
A_24_P68153	BC005136	SLC35A3	solute carrier family 35 (UDP-N-acetylglucosamine (UDP-GlcNAc) transporter), member A3	0.00061	-4.03044	117.643	25.7806
A_24_P216968	AK095855	NUCKS1	Nuclear casein kinase and cyclin-dependent kinase substrate 1	2.72956e-12	-4.03867	77.4971	18.4793
A_23_P406355	NM_144664	FAM76B	family with sequence similarity 76, member B	0.00037	-4.04213	69.7788	17.0797
A_23_P33376	NM_002595	PCTK2	PCTAIRE protein kinase 2	3.38319e-18	-4.04896	55.8893	14.2521
A_24_P527404	NM_004329	BMPR1A	bone morphogenetic protein receptor, type IA	0.00012	-4.05096	35.3679	10.7112
A_23_P30634	NM_021813	BACH2	BTB and CNC homology 1, basic leucine zipper transcription factor 2	7.77849e-06	-4.0627	63.6583	15.0321
A_23_P136817	NM_014708	KNTC1	kinetochore associated 1	8e-05	-4.07487	94.321	30.4981
A_32_P183022	NM_001008493	ENAH	enabled homolog (Drosophila)	5.06996e-09	-4.08979	65.6913	16.105
A_32_P133038		THC2358845	Unknown	1.81374e-11	-4.11138	43.3429	11.0106
A_23_P8582	NM_032581	FAM126A	family with sequence similarity 126, member A	4.55791e-07	-4.11555	51.5556	13.7431
A_32_P13991		THC2405366	Unknown	0.00029	-4.12633	35.5557	9.88228
A_24_P119567	NM_144718	CCDC52	coiled-coil domain containing 52	0.00027	-4.13517	40.6983	13.7816
A_23_P308073	NM_014363	SACS	spastic ataxia of Charlevoix-Saguenay (sacsin)	0.00014	-4.14655	67.9986	16.6454
A_23_P205944	NM_181739	LINS1	Homo sapiens lines homolog 1 (Drosophila) (LINS1), transcript variant 2, mRNA [NM_181739]	2.53506e-18	-4.14755	60.3516	14.384
A_23_P110643	NM_016508	CDKL3	cyclin-dependent kinase-like 3	5.92856e-21	-4.15096	83.3911	20.0161
A_32_P6323	BQ014459	IPO7	Importin 7	7e-05	-4.152	36.6088	9.81077
A_24_P159837	AB209226	ZNF302	zinc finger protein 302	0.00021	-4.17923	331.479	70.4179
A_24_P407224	AY665468	RASSF8	Ras association (RalGDS/AF-6) domain family 8	0.00052	-4.19248	40.1383	11.7783
A_24_P935026	BC005231	STK4	serine/threonine kinase 4	1e-05	-4.19952	48.5227	11.6452
A_23_P101121		THC2404912	Q7XXR9 (Q7XXR9) Katanin, partial (44%) [THC2404912]	3.45374e-11	-4.20646	64.8964	15.3806
A_24_P307665	AK021848	FLJ11786	hypothetical protein FLJ11786	2.09697e-08	-4.20734	58.7721	14.3922
A_32_P62371		THC2391454	Unknown	4.12548e-08	-4.23167	42.6806	10.8491
A_24_P391431	NM_015975	TAF9B	TAF9B RNA polymerase II, TATA box binding protein (TBP)-associated factor, 31kDa	2.50788e-09	-4.25279	48.9339	11.9796
A_24_P112750	NM_005653	TFCP2	transcription factor CP2	2.33032e-13	-4.25676	41.9131	9.95668
A_32_P104619	AK094156	LOC727820	hypothetical protein LOC727820	1.05077e-10	-4.2674	129.072	30.1969
A_32_P113584	AB011102	ZNF292	zinc finger protein 292	0.00039	-4.26791	65.6477	14.6359
A_24_P306063	NM_020819	FAM135A	family with sequence similarity 135, member A	1.28396e-07	-4.27995	41.647	11.0022
A_24_P238499	NM_001012716	C18orf56	chromosome 18 open reading frame 56	5.82718e-06	-4.29054	52.1235	13.6219
A_24_P921623		THC2282706	Unknown	0.0001	-4.30355	46.2252	12.3495
A_32_P221822	AB007976	RRP15	ribosomal RNA processing 15 homolog (S. cerevisiae)	4.67442e-17	-4.30958	49.1839	11.7588
A_24_P942002	NM_012287	CENTB2	centaurin, beta 2	1.0242e-11	-4.32189	146.989	33.2086
A_32_P223918	BF858887	BF858887	RC5-FT0194-071200-023-E10 FT0194 Homo sapiens cDNA, mRNA sequence.	1.78063e-06	-4.35349	38.2001	9.5862
A_24_P794447	AK021552	LOC399959	hypothetical gene supported by BX647608	8.26793e-12	-4.36056	171.462	37.9322
A_23_P404785	NM_014028	OSTM1	osteopetrosis associated transmembrane protein 1	9e-05	-4.36066	118.781	28.6785
A_32_P13719	NM_007235	XPOT	exportin, tRNA (nuclear export receptor for tRNAs)	5.4475e-14	-4.37325	146.552	33.5217
A_23_P19657	NM_032832	LRP11	low density lipoprotein receptor-related protein 11	1.36636e-15	-4.3768	79.945	19.0435
A_32_P123168	BC039397	BC039397	CDNA clone IMAGE:5299888	6.70624e-07	-4.38264	117.938	25.9925
A_24_P288685	NM_001560	IL13RA1	interleukin 13 receptor, alpha 1	2.50275e-10	-4.38444	53.7251	12.204
A_23_P70328	NM_018132	CENPQ	centromere protein Q	7e-05	-4.39975	305.747	132.042
A_32_P179740	AB033044	ATXN7L1	ataxin 7-like 1	0.00018	-4.4193	33.281	9.38449
A_24_P566916	NR_002802	TncRNA	Homo sapiens trophoblast-derived noncoding RNA (TncRNA) on chromosome 11.	3.38807e-21	-4.43178	501.32	112.493
A_32_P213543	AA573434	KLF4	Kruppel-like factor 4 (gut)	1.84958e-14	-4.49001	203.085	42.7363
A_23_P4082	NM_006584	CCT6B	chaperonin containing TCP1, subunit 6B (zeta 2)	1e-05	-4.5063	44.4916	10.8412
A_23_P10211	NM_052885	SLC2A13	solute carrier family 2 (facilitated glucose transporter), member 13	0.00049	-4.50927	65.1519	16.3585
A_24_P42569	BC030138	MED26	Mediator complex subunit 26	1.07545e-12	-4.51346	78.4358	18.4447
A_24_P103363	NM_032042	C5orf21	chromosome 5 open reading frame 21	1e-05	-4.51728	45.2858	10.8875
A_24_P933138	AF087999	RBM4B	RNA binding motif protein 30	3.43813e-22	-4.52114	183.825	40.2303
A_32_P106925		THC2356891	Unknown	2.91667e-07	-4.53924	48.6467	10.9529
A_24_P928272	AF086376	C9orf130	Chromosome 9 open reading frame 130	8.71787e-06	-4.54015	39.897	10.1119
A_32_P409919	NM_020432	PHTF2	putative homeodomain transcription factor 2	7.40441e-08	-4.55492	44.9519	10.6245
A_23_P107432	NM_207453	FLJ35934	FLJ35934 protein	4e-05	-4.58637	39.1959	10.2397
A_24_P928574	AK023400	2009-03-07	Membrane-associated ring finger (C3HC4) 7	1.34916e-07	-4.58729	47.3419	12.2683
A_23_P396353	NM_020921	NIN	ninein (GSK3B interacting protein)	0.00015	-4.59431	95.0605	20.0636
A_32_P42976		THC2381319	BC022074 C6orf102 protein {Homo sapiens;} , partial (6%) [THC2381319]	3.3437e-06	-4.59516	56.0566	14.394
A_23_P163047	NM_001008726	WDR89	WD repeat domain 89	1.31305e-12	-4.60094	90.0197	18.5406
A_23_P98022	NM_012238	SIRT1	sirtuin (silent mating type information regulation 2 homolog) 1 (S. cerevisiae)	6.12539e-07	-4.6058	96.9832	20.247
A_23_P21134	NM_004083	DDIT3	DNA-damage-inducible transcript 3	1.28962e-24	-4.61072	225.278	46.2774
A_32_P70875		THC2289574	Unknown	7e-05	-4.61694	39.556	11.285
A_24_P886336	BC029907	BC029907	Homo sapiens, clone IMAGE:5175565, mRNA	2.90715e-10	-4.61877	67.3621	16.5577
A_24_P131392	NM_144713	FAM82A	family with sequence similarity 82, member A	1e-05	-4.63221	45.9492	11.5431
A_24_P42330	AK090827	AK090827	LOC440524	4.61139e-06	-4.64304	52.0577	12.3704
A_32_P220161	BI497361	BI497361	df135e07.y1 Morton Fetal Cochlea Homo sapiens cDNA clone IMAGE:2537964 5', mRNA sequence.	2.74483e-08	-4.64656	48.5383	11.6076
A_23_P216038	NM_032205	PHF20L1	PHD finger protein 20-like 1	0.00018	-4.66053	158.099	29.294
A_24_P301954	BC009492	MGC16384	hypothetical protein MGC16384	1.57462e-10	-4.66545	49.1181	10.5612
A_24_P68908	BX640843	LOC344887	Similar to NmrA-like family domain containing 1	1.9875e-20	-4.6678	129.496	27.401
A_24_P99046	NM_015000	STK38L	serine/threonine kinase 38 like	0.00034	-4.6784	38.1004	9.84189
A_32_P122494	AI652920	BAMBI	BMP and activin membrane-bound inhibitor homolog (Xenopus laevis)	0.00073	-4.6814	68.2009	16.9773
A_24_P33652	NM_018229	C14orf108	chromosome 14 open reading frame 108	8.47876e-13	-4.68406	45.2026	9.67898
A_24_P394361	NM_025132	WDR19	WD repeat domain 19	7.89368e-07	-4.70252	73.5967	16.1323
A_24_P529786	AK091744	AK091744	CDNA FLJ34425 fis, clone HHDPC2008297	1.12624e-08	-4.72729	44.377	10.6137
A_24_P926666	AK000925	AK000925	Homo sapiens cDNA FLJ10063 fis, clone HEMBA1001446.	3.80067e-13	-4.74323	110.947	22.041
A_24_P324488		A_24_P324488	Unknown	5.59691e-11	-4.75534	47.0799	11.0552
A_23_P21473	NM_024491	CEP70	centrosomal protein 70kDa	8.71333e-14	-4.76432	69.769	15.3964
A_23_P25515	NM_004685	MTMR6	myotubularin related protein 6	4.94548e-06	-4.77463	65.2953	14.5234
A_23_P150841	NM_003440	ZNF140	zinc finger protein 140	4.89898e-06	-4.77831	50.3952	12.0603
A_24_P930337		A_24_P930337	Unknown	1.29374e-10	-4.78181	49.6433	10.787
A_23_P406889	NM_012388	PLDN	pallidin homolog (mouse)	6.62363e-13	-4.84417	43.5841	9.85504
A_24_P307695	NM_033402	LRRCC1	leucine rich repeat and coiled-coil domain containing 1	2.60842e-09	-4.85045	47.3445	10.9761
A_24_P256603	BC022429	LYRM7	Lyrm7 homolog (mouse)	2.04624e-07	-4.90803	50.7543	10.512
A_23_P213486		THC2381153	Q6DHZ1 (Q6DHZ1) PARP8 protein, complete [THC2381153]	4.87409e-09	-4.94457	63.6023	12.967
A_32_P143516	NM_018121	C10orf6	chromosome 10 open reading frame 6	3.21443e-07	-4.97384	68.838	14.0869
A_24_P873659	NR_002819	MALAT1	Homo sapiens metastasis associated lung adenocarcinoma transcript 1 (non-coding RNA) (MALAT1) on chromosome 11.	0.00033	-5.00185	994.661	239.693
A_32_P148047		A_32_P148047	Unknown	0.0002	-5.00565	127.421	23.6242
A_24_P706983		THC2280557	MY16_HUMAN (Q9H3K6) My016 protein, partial (33%) [THC2280557]	9.63753e-33	-5.00903	53.8567	10.6767
A_32_P101039		THC2322881	Unknown	1.35443e-18	-5.02166	53.1973	10.9915
A_32_P85880		A_32_P85880	Unknown	4.08855e-12	-5.02305	68.7324	13.9076
A_23_P119015	NM_012397	SERPINB13	serpin peptidase inhibitor, clade B (ovalbumin), member 13	1.05852e-15	-5.06051	54.828	10.7579
A_24_P937691	AL050204	AL050204	Homo sapiens, Similar to likely ortholog of yeast ARV1, clone IMAGE:4733238, mRNA	0.00012	-5.06354	39.9824	10.8234
A_32_P22637		THC2280227	Unknown	6.67605e-11	-5.10707	56.045	11.2756
A_23_P200001	NM_144573	NEXN	nexilin (F actin binding protein)	1.12889e-14	-5.11296	144.205	27.0992
A_23_P501538	NM_153631	HOXA3	homeobox A3	1.69076e-07	-5.12438	60.2066	12.9664
A_24_P71649	NM_020872	CNTN3	contactin 3 (plasmacytoma associated)	3.13819e-07	-5.13358	150.544	29.8739
A_32_P171253		THC2442210	Q9F8M7 (Q9F8M7) DTDP-glucose 4,6-dehydratase (Fragment), partial (11%) [THC2442210]	5.40074e-11	-5.15602	48.8641	10.2548
A_23_P160367	NM_005119	THRAP3	thyroid hormone receptor associated protein 3	4.46119e-07	-5.162	69.1978	14.867
A_32_P179746		THC2405620	Q6DN13 (Q6DN13) MCTP1S, partial (5%) [THC2405620]	1.26901e-14	-5.16662	51.7923	10.694
A_32_P191895	BC045716	BC045716	CDNA clone IMAGE:4814292	8.91603e-07	-5.16979	56.6988	12.9136
A_24_P11384	NM_018948	ERRFI1	ERBB receptor feedback inhibitor 1	1.95749e-06	-5.18878	73.2727	16.5368
A_23_P212781		THC2364375	BC008083 SEPT11 protein {Homo sapiens;} , partial (17%) [THC2364375]	1.8046e-07	-5.19175	52.3004	12.0002
A_24_P889980	BC047753	PMS2L1	Homo sapiens, Similar to PMS2 postmeiotic segregation increased 2 (S. cerevisiae), clone IMAGE:6193449, mRNA.	2.58277e-09	-5.20796	47.8081	9.92927
A_32_P67577		THC2401493	Unknown	3e-05	-5.20957	82.7748	15.7772
A_24_P140030	NM_003590	CUL3	cullin 3	4.6036e-07	-5.21026	50.6687	11.544
A_24_P902100	AL359559	AGPS	alkylglycerone phosphate synthase	1.09481e-08	-5.22433	50.3038	10.0508
A_24_P944222	NM_181783	TMTC3	transmembrane and tetratricopeptide repeat containing 3	4.46091e-06	-5.23199	44.1106	10.6048
A_32_P190613		THC2441234	Unknown	1.51465e-11	-5.23605	59.7644	12.0692
A_23_P390528	NM_004420	DUSP8	dual specificity phosphatase 8	0.00018	-5.26305	46.1394	9.64015
A_23_P325093	NM_178026	GGTL3	gamma-glutamyltransferase-like 3	0.00041	-5.29462	65.8317	14.2388
A_32_P210525	AA854957	SLC39A8	aj70d02.s1 Soares_parathyroid_tumor_NbHPA Homo sapiens cDNA clone IMAGE:1401795 3', mRNA sequence.	5.35796e-13	-5.30208	57.3346	11.1616
A_32_P161455	AL831999	AL831999	Homo sapiens mRNA; cDNA DKFZp451K063 (from clone DKFZp451K063).	5.42397e-12	-5.30455	66.3829	13.002
A_32_P81173	AL050376	USP34	ubiquitin specific peptidase 34	2.03497e-07	-5.38552	181.423	31.1144
A_23_P115885	NM_004897	MINPP1	multiple inositol polyphosphate histidine phosphatase, 1	9.80173e-12	-5.39294	93.945	17.5643
A_24_P927650	AK056744	VPS13C	Vacuolar protein sorting 13 homolog C (S. cerevisiae)	5.58281e-07	-5.40439	44.9753	9.54829
A_32_P221590		A_32_P221590	Unknown	3.46792e-08	-5.41985	51.3077	10.2281
A_32_P212520	BC013679	HOOK3	Hook homolog 3 (Drosophila)	2.67721e-07	-5.43616	55.0817	11.6242
A_23_P5616	NM_018151	RIF1	RAP1 interacting factor homolog (yeast)	1e-05	-5.4364	43.6743	9.46601
A_32_P129894	BC016989	MEGF9	multiple EGF-like-domains 9	1e-05	-5.45485	52.9301	11.7953
A_32_P125251		THC2376063	ALU7_HUMAN (P39194) Alu subfamily SQ sequence contamination warning entry, partial (5%) [THC2376063]	1.01421e-18	-5.488	66.9869	12.7743
A_24_P267523	NM_144613	COX6B2	cytochrome c oxidase subunit VIb polypeptide 2 (testis)	2e-05	-5.4922	105.745	21.1044
A_23_P136196	NM_018317	TBC1D19	TBC1 domain family, member 19	5.5103e-12	-5.51588	66.8112	12.1211
A_24_P269624	BE090931	THC2375558	PM4-BT0724-310300-005-d10 BT0724 Homo sapiens cDNA, mRNA sequence.	4.40122e-18	-5.53074	56.486	10.2055
A_24_P64393	NM_017824	2009-03-05	membrane-associated ring finger (C3HC4) 5	1.10416e-13	-5.53321	71.2716	13.011
A_32_P165330	NM_003316	TTC3	tetratricopeptide repeat domain 3	6.12041e-09	-5.55543	59.5183	11.9879
A_23_P103864	NM_024525	TTC13	tetratricopeptide repeat domain 13	1.11731e-12	-5.62789	65.48	12.509
A_32_P160615		A_32_P160615	Unknown	0.00016	-5.64989	54.0136	10.7131
A_32_P219554	AA604992	LYSMD3	LysM, putative peptidoglycan-binding, domain containing 3	0.00016	-5.70717	106.113	19.2832
A_24_P921485	AA906057	RPS6KA3	oj90d07.s1 Soares_NFL_T_GBC_S1 Homo sapiens cDNA clone IMAGE:1505581 3', mRNA sequence.	1.63446e-16	-5.72856	54.5898	9.88831
A_23_P302060	NM_176891	IFNE1	interferon epsilon 1	2.73005e-07	-5.73181	51.0678	10.3025
A_24_P42316	NM_018429	BDP1	B double prime 1, subunit of RNA polymerase III transcription initiation factor IIIB	8.08889e-06	-5.74239	67.7688	14.24
A_23_P96658	AF332225	CYorf15B	chromosome Y open reading frame 15B	1.43096e-10	-5.75288	50.4874	10.0612
A_32_P34881		THC2305677	HMG1_HUMAN (P09429) High mobility group protein 1 (HMG-1), partial (7%) [THC2305677]	2.66421e-07	-5.82306	98.5558	16.607
A_32_P50846		THC2318230	Unknown	1.67581e-12	-5.83228	57.9223	10.7924
A_24_P193257		THC2437177	Unknown	0.00012	-5.8677	51.252	11.8858
A_24_P227617	NM_145165	CHURC1	churchill domain containing 1	9e-05	-5.87705	61.435	11.9532
A_23_P397543	NM_181722	LOC285908	hypothetical protein LOC285908	0.00011	-5.88162	49.37	8.86011
A_32_P190737	AK057981	KIAA1450	KIAA1450 protein	8.0911e-13	-5.88381	64.6071	12.0082
A_23_P31945	NM_033439	IL33	interleukin 33	1.21827e-15	-5.90649	315.94	50.175
A_23_P434929	NM_153223	CCDC100	coiled-coil domain containing 100	4.97421e-07	-5.94247	48.5728	9.53755
A_24_P686247		THC2435579	ALU6_HUMAN (P39193) Alu subfamily SP sequence contamination warning entry, partial (22%) [THC2435579]	2.02798e-10	-5.98758	70.384	12.7827
A_32_P183983	BC037838	BC037838	CDNA: FLJ21893 fis, clone HEP03412	7.04496e-07	-6.03259	49.4816	9.72295
A_23_P61674	NM_020666	CLK4	CDC-like kinase 4	1.27345e-16	-6.05575	115.616	18.4941
A_23_P135826	AK096342	ZNF93	zinc finger protein 93	0.00019	-6.0713	82.5128	15.121
A_23_P127663	NM_024081	PRRG4	proline rich Gla (G-carboxyglutamic acid) 4 (transmembrane)	1.46329e-07	-6.0833	70.1917	13.2659
A_32_P48086	BC015434	BC015434	Homo sapiens, clone IMAGE:4414697, mRNA	0.00099	-6.10333	62.3132	12.3418
A_24_P208452	NM_152384	BBS5	Bardet-Biedl syndrome 5	8e-05	-6.17177	54.3853	11.3226
A_24_P28739	NM_018084	CCDC88A	coiled-coil domain containing 88A	5e-05	-6.17771	45.7087	10.8646
A_24_P925565		THC2438118	Unknown	6.79372e-17	-6.18508	99.0131	17.1516
A_32_P77665		THC2384975	ALU7_HUMAN (P39194) Alu subfamily SQ sequence contamination warning entry, partial (6%) [THC2384975]	3.57947e-09	-6.21723	73.4535	12.1987
A_24_P595460	AK097398	NUCB2	nucleobindin 2	4.92384e-06	-6.21919	60.1848	11.339
A_23_P121441	NM_014893	NLGN4Y	neuroligin 4, Y-linked	1.37813e-08	-6.26255	69.258	12.6159
A_32_P224094	U09850	ZNF143	zinc finger protein 143	0.00064	-6.27791	75.0634	16.9798
A_24_P937855	CR936771	SIKE	suppressor of IKK epsilon	9.08358e-10	-6.27916	56.4847	10.4183
A_32_P106523		THC2441641	B40201 artifact-warning sequence (translated ALU class B) - human {Homo sapiens;} , partial (13%) [THC2441641]	4.03014e-18	-6.27957	54.9422	8.90671
A_24_P636882		THC2337176	ALU1_HUMAN (P39188) Alu subfamily J sequence contamination warning entry, partial (30%) [THC2337176]	0	-6.33088	62.1628	10.0388
A_24_P273679	NM_006106	YAP1	Yes-associated protein 1, 65kDa	2.34169e-06	-6.33917	87.3303	15.228
A_32_P42367		THC2405114	Unknown	3.21757e-09	-6.357	202.89	29.7935
A_32_P128974	BU929651	BU929651	AGENCOURT_10424058 NIH_MGC_79 Homo sapiens cDNA clone IMAGE:6663644 5', mRNA sequence.	6.40256e-20	-6.36773	69.9783	10.9218
A_23_P167293	NM_032547	SCOC	short coiled-coil protein	3.27367e-08	-6.3695	63.3881	12.319
A_32_P165407	AK024926	DDAH1	Dimethylarginine dimethylaminohydrolase 1	4.2628e-13	-6.41411	62.3338	10.6513
A_23_P36724	NM_152441	FBXL14	F-box and leucine-rich repeat protein 14	0.00071	-6.43109	58.9423	9.16522
A_32_P185140	AK094175	TPM1	Tropomyosin 1 (alpha)	2.90035e-23	-6.45998	58.9028	9.76696
A_24_P231104	NM_001003679	LEPR	leptin receptor	1.23577e-10	-6.48841	140.938	20.6841
(+)E1A_r60_n9				0	-6.48967	51074.3	8528.93
A_23_P23611	NM_001008219	AMY1C	amylase, alpha 1C (salivary)	2.61322e-32	-6.52606	73.0421	11.5114
A_32_P159176		THC2450500	Unknown	1.73359e-22	-6.61599	92.8823	13.819
A_32_P54186		THC2343551	Unknown	7.91976e-14	-6.62145	66.6753	11.0751
A_32_P6172	BC036622	BC036622	CDNA clone IMAGE:5286843	0.00041	-6.64174	49.3924	10.408
A_32_P146898	XM_930946	LOC653188	similar to Beta-glucuronidase precursor	3e-05	-6.66449	68.0152	12.7794
A_24_P943017	NM_178842	LASS3	LAG1 homolog, ceramide synthase 3	8e-05	-6.69725	61.7341	10.878
A_24_P188377	NM_000574	CD55	CD55 molecule, decay accelerating factor for complement (Cromer blood group)	0.00032	-6.71787	61.1244	9.09878
A_23_P168771	NM_020879	KIAA1505	KIAA1505 protein	0	-6.71945	65.243	9.8858
A_23_P130753	NM_001352	DBP	D site of albumin promoter (albumin D-box) binding protein	0.00028	-6.77859	72.8269	10.7437
A_23_P98463	NM_032811	TBRG1	transforming growth factor beta regulator 1	1.86855e-08	-6.79441	59.1145	8.77503
A_23_P7483	NM_018429	BDP1	B double prime 1, subunit of RNA polymerase III transcription initiation factor IIIB	3e-05	-6.82642	55.9865	9.22254
A_24_P153511	NM_020841	OSBPL8	oxysterol binding protein-like 8	1.76796e-16	-6.83216	61.5312	9.8114
A_32_P221076	NM_014827	ZC3H11A	zinc finger CCCH-type containing 11A	3.81686e-21	-6.84835	73.3548	11.1836
A_32_P46817		THC2280638	RL2A_HUMAN (P46776) 60S ribosomal protein L27a, partial (24%) [THC2280638]	0	-6.84959	74.0951	10.8825
A_32_P450879		THC2402213	Q8CHU4 (Q8CHU4) Pi16 protein (Fragment), partial (5%) [THC2402213]	0.00023	-6.85643	69.5512	10.144
A_24_P354523		THC2338090	Unknown	5.7698e-09	-6.89826	70.9965	11.4632
A_24_P37946	BX537394	SLC30A5	solute carrier family 30 (zinc transporter), member 5	4.79475e-14	-6.93882	68.6514	10.5934
A_24_P412617	NM_173469	UBE2Q2	ubiquitin-conjugating enzyme E2Q (putative) 2	1.78923e-13	-6.99645	71.67	11.779
A_24_P510047	AK022086	ANKRD17	Ankyrin repeat domain 17	1.30739e-18	-7.03572	74.4492	11.3258
A_23_P113952	AY227436	drug-sensitive protein 1	Homo sapiens drug-sensitive protein 1 mRNA, complete cds.	0.00011	-7.04256	137.368	23.9007
A_32_P203219	NM_198794	MAP4K5	mitogen-activated protein kinase kinase kinase kinase 5	1.08281e-07	-7.09079	93.2768	14.6609
A_23_P419213	NM_020817	KIAA1407	KIAA1407	0.00011	-7.09422	54.4186	7.67083
A_24_P529644	NM_004285	H6PD	hexose-6-phosphate dehydrogenase (glucose 1-dehydrogenase)	0.00014	-7.11537	62.8707	8.83589
A_24_P942250	NM_025134	CHD9	chromodomain helicase DNA binding protein 9	5.29036e-11	-7.13076	94.2729	14.0481
A_23_P31721	NM_001951	E2F5	E2F transcription factor 5, p130-binding	1.79722e-10	-7.13275	76.6833	11.9507
A_32_P71032		THC2407039	Unknown	1.29385e-14	-7.14021	92.2249	12.8471
A_24_P932388		THC2289027	Unknown	2.36398e-08	-7.29327	56.7264	8.78279
A_23_P56369	NM_173076	ABCA12	ATP-binding cassette, sub-family A (ABC1), member 12	3e-05	-7.37905	72.0935	9.8756
A_24_P652609	AK054645	LOC389722	similar to cell recognition molecule CASPR3	7.1513e-07	-7.38758	119.594	16.1885
A_32_P161762	NM_004348	RUNX2	runt-related transcription factor 2	3.27988e-27	-7.39133	80.8087	11.7794
A_24_P807031	NM_001017971	LOC92270	hypothetical protein LOC92270	1.50455e-06	-7.43559	72.2292	10.2886
A_24_P924521		THC2431711	ALU1_HUMAN (P39188) Alu subfamily J sequence contamination warning entry, partial (19%) [THC2431711]	3.59499e-12	-7.43871	66.1489	9.60492
A_23_P136874	NM_138271	ATRX	Homo sapiens alpha thalassemia/mental retardation syndrome X-linked (RAD54 homolog, S. cerevisiae) (ATRX), transcript variant 3, mRNA [NM_138271]	2.44622e-06	-7.45702	64.513	9.46373
A_24_P12401	NM_001025366	VEGFA	vascular endothelial growth factor A	6e-05	-7.54844	66.7711	8.84567
A_32_P195756		THC2438041	ALU5_HUMAN (P39192) Alu subfamily SC sequence contamination warning entry, partial (11%) [THC2438041]	6e-05	-7.55534	73.1666	9.68409
A_23_P368145	NM_152281	SCYL1BP1	SCY1-like 1 binding protein 1	6.94032e-12	-7.61871	64.3099	8.87914
A_23_P91250	NM_199441	ZNF334	zinc finger protein 334	1.0299e-06	-7.63955	60.7678	10.4595
A_24_P910490		THC2340757	Q96AZ2 (Q96AZ2) C2orf18 protein, partial (69%) [THC2340757]	2.71581e-10	-7.64237	133.626	17.8019
A_24_P260443	NM_003248	THBS4	thrombospondin 4	4e-05	-7.70665	74.5369	9.67175
A_24_P928872	AK027319	CYB5R1	Cytochrome b5 reductase 1	4e-05	-7.71113	65.2396	9.29292
A_23_P60599	NM_001072	UGT1A6	UDP glucuronosyltransferase 1 family, polypeptide A6	1e-05	-7.73214	70.1248	9.96041
A_23_P219072	NM_017654	SAMD9	sterile alpha motif domain containing 9	0.00013	-7.75276	55.5659	9.77326
A_24_P943802	AK128047	SEC31A	SEC31 homolog A (S. cerevisiae)	3.50045e-13	-7.76591	140.532	18.1198
A_23_P302125	NM_178566	ZDHHC21	zinc finger, DHHC-type containing 21	2.88585e-35	-7.77132	74.2366	9.92624
A_23_P215806	NM_024498	ZNF117	Homo sapiens zinc finger protein 117 (ZNF117), mRNA.	2.46832e-12	-7.8099	72.0228	11.0461
A_23_P323774	NM_001001484	PTER	phosphotriesterase related	7e-05	-7.90377	68.8169	10.987
A_24_P930088	AK123264	AK123264	CDNA FLJ41270 fis, clone BRAMY2036387	1.7581e-13	-7.91143	99.2522	13.8669
A_32_P28828		THC2315330	Unknown	1.16893e-18	-7.99455	70.7852	9.69654
A_32_P147696	AK090602	LOC283143	hypothetical protein LOC283143	2e-05	-8.01617	71.9968	8.98146
A_23_P156957	NM_181782	NCOA7	nuclear receptor coactivator 7	0.00061	-8.05422	72.0875	11.0228
A_24_P943283	AL831839	C1orf218	chromosome 1 open reading frame 218	2.67233e-07	-8.05702	87.0001	12.2417
A_32_P42684	NM_014331	SLC7A11	solute carrier family 7, (cationic amino acid transporter, y+ system) member 11	1.00573e-10	-8.08093	101.802	14.0694
A_23_P432077	NM_015058	KIAA0564	KIAA0564 protein	2.82786e-12	-8.11082	64.3954	9.36966
A_32_P46214	NM_173653	SLC9A9	solute carrier family 9 (sodium/hydrogen exchanger), member 9	0.00015	-8.11868	84.1176	12.0087
A_23_P203920	NM_005086	SSPN	sarcospan (Kras oncogene-associated gene)	0.00012	-8.19285	77.2809	11.6537
A_32_P12562	BX648855	FLJ36116	CDNA clone IMAGE:5930892	2.09745e-23	-8.21826	116.347	14.6689
A_24_P12438	NM_181782	NCOA7	nuclear receptor coactivator 7	1.55148e-09	-8.24702	137.2	16.3963
A_32_P87491	U79293	U79293	Clone 23948 mRNA sequence	8.75824e-06	-8.25882	80.4573	11.8165
A_24_P944991	NM_173829	SFRS12IP1	SFRS12-interacting protein 1	8.46656e-06	-8.29702	67.4799	8.13303
A_23_P421513	NM_145809	LOC220594	TL132 protein	2.88024e-11	-8.47269	70.2401	8.91522
A_23_P416305	AK125453	RPL27A	ribosomal protein L27a	6.01809e-09	-8.65257	104.477	11.8473
A_23_P161719	NM_152434	CWF19L2	CWF19-like 2, cell cycle control (S. pombe)	9.04408e-26	-8.96698	80.4903	9.76529
A_24_P829111	AK021606	AK021606	CDNA FLJ11544 fis, clone HEMBA1002826	9.16467e-13	-9.06245	85.2914	10.8518
A_24_P51805	NM_022461	AZI2	5-azacytidine induced 2	6.11125e-18	-9.21858	97.4782	12.2157
A_23_P120048	NM_013450	BAZ2B	bromodomain adjacent to zinc finger domain, 2B	2.90941e-22	-9.28468	90.3498	10.7973
A_32_P85835	AK094979	B3GALTL	beta 1,3-galactosyltransferase-like	0.0001	-9.28876	77.2403	10.2755
A_32_P20703	AK026418	FLJ39739	FLJ39739 protein	2.79766e-22	-9.35958	84.5993	9.7602
A_23_P255714	NM_025103	IFT74	intraflagellar transport 74 homolog (Chlamydomonas)	1.78891e-32	-9.38802	90.3337	10.218
A_24_P762886	AB007954	KIAA0485	KIAA0485 protein	3.77083e-30	-9.56796	106.795	11.9828
A_24_P722068		THC2268343	Unknown	1.46316e-29	-9.58612	93.2726	9.7528
A_32_P61145	AK096154	PGGT1B	MRNA from chromosome 5q21-22, clone:357Ex	1.97369e-27	-9.62445	129.898	13.7708
A_23_P205575	NM_022571	GPR135	G protein-coupled receptor 135	4.36898e-07	-9.70817	88.0449	10.674
A_23_P89621	NM_003655	CBX4	chromobox homolog 4 (Pc class homolog, Drosophila)	3.89822e-07	-9.80126	102.993	10.5082
A_23_P8253	NM_139165	RAET1E	retinoic acid early transcript 1E	3.40687e-07	-9.88193	103.516	10.4753
A_23_P48897	AF011794	CCPG1	cell cycle progression 1	0	-9.98178	97.8615	9.88066
A_32_P198179	BQ354462	BQ354462	CM2-HT0970-131100-502-h12 HT0970 Homo sapiens cDNA, mRNA sequence.	5.61973e-14	-10.0697	97.3318	10.4599
A_24_P153456	NM_024786	ZDHHC11	zinc finger, DHHC-type containing 11	1.96182e-44	-10.1364	113.4	11.2828
A_24_P268917	NM_031296	RAB33B	RAB33B, member RAS oncogene family	1.5526e-07	-10.1992	96.3734	9.44907
A_24_P333571	BC022483	ARHGAP29	Rho GTPase activating protein 29	1.21913e-43	-10.2054	117.104	11.6292
A_24_P917612	BC009627	WIBG	within bgcn homolog (Drosophila)	2.52409e-24	-10.4116	124.085	11.8979
A_23_P14708	NM_017661	ZNF280D	zinc finger protein 280D	0	-10.4382	104.831	10.1946
A_32_P232523		THC2385593	Unknown	1.8707e-14	-10.7481	102.519	10.8159
A_23_P253524	NM_001813	CENPE	centromere protein E, 312kDa	1.12615e-34	-11.5025	141.921	12.358
A_23_P14612	NM_002009	FGF7	fibroblast growth factor 7 (keratinocyte growth factor)	1.5692e-08	-11.6134	118.424	10.1972
A_23_P303671	NM_001393	ECM2	extracellular matrix protein 2, female organ and adipocyte specific	0.00012	-12.4232	100.017	10.3168
A_24_P329152	NM_012120	CD2AP	CD2-associated protein	7.34445e-16	-12.5822	113.577	10.2898
A_24_P481375	AK021668	CCDC18	Coiled-coil domain containing 18	5.68392e-27	-12.6383	116.239	9.15801
A_32_P170895	CA438288	GOLGA4	Golgi autoantigen, golgin subfamily a, 4	3.82906e-09	-12.7549	112.064	11.2959
A_23_P161428	NM_144590	ANKRD22	ankyrin repeat domain 22	0	-12.9769	116.913	8.98837
A_23_P303718	NM_015548	DST	dystonin	1.04841e-15	-13.0456	122.579	11.0555
A_24_P936537	XM_944053	XM_944053	PREDICTED: Homo sapiens KIAA1641, transcript variant 5 (KIAA1641), mRNA [XM_944053]	1.1833e-24	-13.3415	141.977	11.1471
A_32_P98435	AF293366	PCMTD1	protein-L-isoaspartate (D-aspartate) O-methyltransferase domain containing 1	2.30611e-33	-13.6689	122.386	9.05088
A_32_P212920		THC2383838	ALU4_HUMAN (P39191) Alu subfamily SB2 sequence contamination warning entry, partial (10%) [THC2383838]	1.13289e-12	-13.7233	129.127	11.0196
A_32_P89827	NR_002815	LOC374491	Homo sapiens TPTE and PTEN homologous inositol lipid phosphatase pseudogene (LOC374491) on chromosome 13.	4.18556e-06	-15.176	147.891	11.0116
A_24_P662813	BX344068	TXNIP	Thioredoxin interacting protein	1.16644e-06	-15.6785	130.847	8.42874
A_23_P141191	NM_024702	ZNF750	zinc finger protein 750	3.40407e-06	-16.2073	119.281	8.29045
A_23_P364504	AK094353	FAM132B	family with sequence similarity 132, member B	4.8481e-17	-25.9026	246.828	9.52909
