# Supplementary material for: Two conserved amino acids differentiate the biology of high‐risk and low‐risk HPV E5 proteins
Source: J Med Virol. 2022 May 14;94(9):4565–75. doi: 10.1002/jmv.27829 (PMC9283228; doi:10.1002/jmv.27829)
Supplement: Supplementary file 3 — Supporting information. [file JMV-94-4565-s001.xls]

## Sheet: LXSNvsE5
Sequence Code	Accession #	Primary Sequence Name	Sequence Description	P-value	Fold Change	Intensity1	Intensity2
(+)E1A_r60_a22				0	12.0552	4395.44	52264.2
A_24_P920715		A_24_P920715	Unknown	8.03461e-06	12.0271	9.43335	113.456
DCP_22_0		DCP_22_0		0	11.045	4216.67	45601.3
DCP_22_2		DCP_22_2		0	10.7593	3173.74	33629.8
DCP_22_4		DCP_22_4		0	10.6765	1835.66	19514.6
DCP_22_6		DCP_22_6		0	10.4919	966.475	10187.7
DCP_22_7		DCP_22_7		0	9.60412	358.533	3479.41
A_24_P306905	BC063599	IGKV2-24	immunoglobulin kappa variable 2-24	4.55456e-07	9.46585	16.0059	151.51
A_23_P15146	NM_001012631	IL32	interleukin 32	3.24398e-08	7.71671	25.8686	221.239
A_23_P165457	NM_005209	CRYBA2	crystallin, beta A2	6.25355e-09	7.29613	17.7273	135.493
(+)E1A_r60_a104				0	3.83408	8083.52	31332.2
A_24_P247738	AF527623	DNAH5	Dynein, axonemal, heavy polypeptide 8	0.00017	3.60256	11.3803	36.4593
(+)E1A_r60_3				0	3.50461	4461.66	15728.5
(+)E1A_r60_a97				0	3.49259	529.054	1836.89
A_24_P307993	BC035312	CYorf15B	chromosome Y open reading frame 15B	2.19483e-08	3.06486	25.4337	81.9426
A_24_P33595		THC2307600	Q9JJY6 (Q9JJY6) Beta-tubulin (Fragment), partial (46%) [THC2307600]	2.81029e-06	3.00675	10.8288	32.7662
DCP_22_9		DCP_22_9		1.63259e-08	2.99393	8.86366	23.0868
A_32_P855872	AK094117	AK094117	Homo sapiens cDNA FLJ36798 fis, clone ADRGL2007283.	1.85237e-07	2.62801	19.341	52.2319
A_23_P100386	NM_152456	C16orf77	chromosome 16 open reading frame 77	6e-05	2.47434	27.8135	69.1549
A_24_P288890	NM_181709	FAM101A	family with sequence similarity 101, member A	0.00074	2.47068	17.6224	43.8443
A_24_P910355		A_24_P910355	Unknown	3e-05	2.46841	17.0437	43.5267
A_24_P85775	NM_004848	C1orf38	chromosome 1 open reading frame 38	3.40995e-10	2.22285	58.8285	132.129
A_23_P36689	NM_006992	LRRC23	leucine rich repeat containing 23	4.95701e-06	2.15637	32.6455	70.2676
A_32_P299	CA307538	THC2308403	UI-H-FT1-bic-o-24-0-UI.s1 NCI_CGAP_FT1 Homo sapiens cDNA clone UI-H-FT1-bic-o-24-0-UI 3', mRNA sequence.	2.80096e-06	2.11364	29.9801	66.5011
A_24_P935804	AK095688	CCDC66	coiled-coil domain containing 66	6.75947e-12	2.0271	35.4989	72.0023
A_23_P109224		THC2313945	Q5TDX9 (Q5TDX9) OTTHUMP00000030619 (Fragment), complete [THC2313945]	0.00011	-2.01467	49.6525	25.8616
A_24_P772103	AK094724	PITPNC1	phosphatidylinositol transfer protein, cytoplasmic 1	2e-05	-2.0275	64.9957	31.8333
A_23_P11806	NM_080629	COL11A1	collagen, type XI, alpha 1	1.4665e-07	-2.03302	173.862	81.8213
A_32_P20703	AK026418	FLJ39739	FLJ39739 protein	0.00012	-2.03731	72.7761	33.612
(+)E1A_r60_n11				7.36368e-27	-2.04028	1834.59	898.988
A_32_P104619	AK094156	LOC727820	hypothetical protein LOC727820	1.05578e-08	-2.04109	103.838	50.0862
A_23_P329727	NM_033392	MAPK8IP3	Homo sapiens mitogen-activated protein kinase 8 interacting protein 3 (MAPK8IP3), transcript variant 1, mRNA.	6.25752e-06	-2.04936	83.9032	42.9077
A_32_P108033		THC2409519	Unknown	6e-05	-2.07488	182.925	85.2435
A_32_P168853	AK123481	LOC440345	hypothetical protein LOC440345	5e-05	-2.07532	65.5308	30.1615
A_32_P29149	BX647987	ADH1A	Alcohol dehydrogenase 1A (class I), alpha polypeptide	3.25412e-07	-2.07544	195.52	93.9413
A_32_P124728		THC2317432	Unknown	0.00052	-2.07631	22.0161	10.5827
A_23_P35309	NM_014409	TAF5L	TAF5-like RNA polymerase II, p300/CBP-associated factor (PCAF)-associated factor, 65kDa	3.98254e-26	-2.09058	229.846	109.761
A_23_P17134	NM_002371	MAL	mal, T-cell differentiation protein	3.17741e-16	-2.09561	253.265	120.398
A_23_P343977	AK125510	C1orf104	chromosome 1 open reading frame 104	3.66782e-06	-2.14624	52.2942	24.4715
A_23_P358917	NM_000765	CYP3A7	cytochrome P450, family 3, subfamily A, polypeptide 7	1.03949e-11	-2.17585	103.747	47.9358
A_24_P252739	NM_001008490	KLF6	Homo sapiens Kruppel-like factor 6 (KLF6), transcript variant 1, mRNA [NM_001008490]	9e-05	-2.1813	148.4	69.9518
A_23_P303718	NM_015548	DST	dystonin	1e-05	-2.18419	104.489	47.515
A_32_P212920		THC2383838	ALU4_HUMAN (P39191) Alu subfamily SB2 sequence contamination warning entry, partial (10%) [THC2383838]	0.00054	-2.20551	82.8444	35.3874
A_24_P82848	NM_138422	ADAT3	adenosine deaminase, tRNA-specific 3, TAD3 homolog (S. cerevisiae)	7.14095e-08	-2.2227	124.178	57.8512
A_23_P8123		THC2402058	Q5T974 (Q5T974) OTTHUMP00000016218 (Fragment), partial (64%) [THC2402058]	6e-05	-2.22871	23.0884	10.5572
A_32_P14463	BF896527	RAB31	RAB31, member RAS oncogene family	1.18553e-10	-2.23198	50.4736	22.4022
A_32_P223400	AW316654	SR140	U2-associated SR140 protein	2e-05	-2.2432	30.4359	13.9181
A_24_P683917	AK022486	FLNB	filamin B, beta (actin binding protein 278)	2e-05	-2.24879	88.6405	36.894
A_23_P121	AK024162	FLJ14100	hypothetical protein FLJ14100	6.39259e-07	-2.25692	36.7789	16.4474
A_24_P126325	NM_207035	C1orf63	Homo sapiens chromosome 1 open reading frame 63 (C1orf63), transcript variant 1, mRNA [NM_207035]	0.00082	-2.28963	52.8737	22.2499
A_23_P426809	NM_198236	ARHGEF11	Rho guanine nucleotide exchange factor (GEF) 11	0.00081	-2.28973	31.1741	13.9239
A_24_P128255		THC2275950	Unknown	4.09899e-33	-2.31001	458.86	192.777
A_32_P179572	AJ001827	UBFD1	Ubiquitin family domain containing 1	8e-05	-2.32475	40.9819	17.5825
A_23_P110204	NM_002994	CXCL5	chemokine (C-X-C motif) ligand 5	1.61165e-06	-2.34197	85.6195	37.1247
A_32_P319880	NM_020894	KIAA1530	KIAA1530 protein	5e-05	-2.34665	40.0213	17.1123
A_32_P189974	AI937300	KIAA0251	wp75e09.x1 NCI_CGAP_Brn25 Homo sapiens cDNA clone IMAGE:2467624 3' similar to TR:O75276 O75276 PKD1 ;, mRNA sequence.	6e-05	-2.36342	40.4805	16.6521
A_32_P74932		THC2379429	ALU1_HUMAN (P39188) Alu subfamily J sequence contamination warning entry, partial (5%) [THC2379429]	0.00056	-2.37067	30.7403	13.2254
A_23_P23611	NM_001008219	AMY1C	amylase, alpha 1C (salivary)	0.0001	-2.38924	69.245	26.8678
(+)E1A_r60_a107				0	-2.41295	21020.5	8712.58
A_24_P490911	AK023756	ACTN4	Actinin, alpha 4	0.00031	-2.42231	69.2871	26.233
A_24_P592570		THC2269145	Q9SBM1 (Q9SBM1) Hydroxyproline-rich glycoprotein DZ-HRGP precursor, partial (4%) [THC2269145]	5.03758e-10	-2.42868	75.7034	32.1824
A_23_P33376	NM_002595	PCTK2	PCTAIRE protein kinase 2	1.21696e-15	-2.44288	51.323	21.18
A_24_P832426	BC032021	B3GALTL	beta 1,3-galactosyltransferase-like	0.0002	-2.45337	33.5252	13.2632
A_23_P101308	BC039061	LOC284352	hypothetical protein LOC284352	3e-05	-2.46908	98.5521	41.8094
A_32_P76853	XM_370839	LOC653061	PREDICTED: Homo sapiens similar to hypothetical protein (LOC440234), mRNA [XM_370839]	0.00011	-2.47199	120.355	44.0644
A_23_P69537	NM_006681	NMU	neuromedin U	0.0003	-2.476	125.342	49.7261
A_32_P173922		A_32_P173922	Unknown	0.00014	-2.47775	32.0156	12.4455
A_24_P148321	NM_003528	HIST2H2BE	histone cluster 2, H2be	2.26916e-06	-2.48351	197.446	79.5028
A_32_P177477		THC2344152	Unknown	2.55283e-08	-2.50434	42.8246	17.6181
A_23_P406986	NM_152581	MOSPD2	motile sperm domain containing 2	0.00018	-2.52332	56.9582	23.3337
A_32_P91773	AA970543	SOD2	Superoxide dismutase 2, mitochondrial	7e-05	-2.53445	33.056	13.2904
A_32_P223918	BF858887	BF858887	RC5-FT0194-071200-023-E10 FT0194 Homo sapiens cDNA, mRNA sequence.	0.00029	-2.53469	39.4256	15.1418
A_24_P208737		THC2306718	Unknown	3.94875e-06	-2.54085	57.0291	23.5336
A_24_P101261		A_24_P101261	Unknown	5e-05	-2.55874	30.6801	12.0464
A_32_P215143	XM_934220	LOC283970	hypothetical protein LOC283970	8e-05	-2.5987	28.5794	10.9424
A_24_P934135	AK092791	CTTNBP2NL	CTTNBP2 N-terminal like	6e-05	-2.60922	25.3447	9.69803
A_24_P879787	AK094691	LOC642826	hypothetical protein LOC642826	0.00032	-2.62635	31.8685	12.688
A_32_P125251		THC2376063	ALU7_HUMAN (P39194) Alu subfamily SQ sequence contamination warning entry, partial (5%) [THC2376063]	0.00012	-2.62652	49.7408	17.7183
A_23_P26865	NM_002470	MYH3	myosin, heavy chain 3, skeletal muscle, embryonic	0.00042	-2.64093	40.9128	14.6588
A_23_P143526	NM_006272	S100B	S100 calcium binding protein B	0.00066	-2.66455	44.2722	16.3342
A_23_P126888	NM_017596	KIF21B	kinesin family member 21B	0.00081	-2.68372	51.587	18.5087
A_24_P329152	NM_012120	CD2AP	CD2-associated protein	0.00038	-2.69355	50.7899	18.6938
A_23_P102117	NM_025216	WNT10A	wingless-type MMTV integration site family, member 10A	9.02198e-10	-2.72217	282.841	106.227
A_23_P6963	NM_003341	UBE2E1	ubiquitin-conjugating enzyme E2E 1 (UBC4/5 homolog, yeast)	3.0934e-09	-2.72737	46.8251	17.3232
A_32_P65571	BX648855	FLJ36116	CDNA clone IMAGE:5930892	3.03288e-07	-2.75661	31.1399	11.1568
A_23_P118834	NM_001067	TOP2A	topoisomerase (DNA) II alpha 170kDa	1e-05	-2.77657	67.8289	24.9172
A_23_P83098	NM_000689	ALDH1A1	aldehyde dehydrogenase 1 family, member A1	0.00086	-2.81021	35.9661	13.6969
A_24_P373174	NM_004580	RAB27A	RAB27A, member RAS oncogene family	0.00039	-2.83123	37.8723	14.4964
A_24_P217904	AF111801	TRERF1	Transcriptional regulating factor 1	3e-05	-2.90868	33.9425	12.4094
A_32_P77665		THC2384975	ALU7_HUMAN (P39194) Alu subfamily SQ sequence contamination warning entry, partial (6%) [THC2384975]	0.00018	-2.92106	40.5802	14.6818
A_32_P109242	AK055302	AK055302	CDNA FLJ30740 fis, clone FEBRA2000319	0.0009	-2.99153	33.4356	12.4413
A_23_P208706	NM_138764	BAX	BCL2-associated X protein	0	-3.00159	3240.93	1089.54
A_32_P104861	AI675560	LOC653566	Signal peptidase complex subunit 2 homolog pseudogene	1.57016e-07	-3.05571	44.6598	15.191
A_23_P16915	NM_012413	QPCT	glutaminyl-peptide cyclotransferase (glutaminyl cyclase)	2.10104e-08	-3.08457	169.429	52.086
A_32_P198731	AK096661	DKFZP761M1511	hypothetical protein DKFZP761M1511	2e-05	-3.1271	90.9995	31.5841
A_24_P153456	NM_024786	ZDHHC11	zinc finger, DHHC-type containing 11	3e-05	-3.1283	93.9535	27.5567
A_32_P112078		THC2440782	Unknown	0.00057	-3.13118	50.5579	16.1455
A_32_P122136	AK057596	LOC150759	hypothetical protein LOC150759	0.00086	-3.13579	32.7287	10.275
A_24_P848958		A_24_P848958	Unknown	0.00042	-3.14299	34.3876	11.8212
A_24_P943792	NM_001777	CD47	CD47 molecule	2.68156e-07	-3.20444	39.0716	12.3781
A_23_P135990	NM_005630	SLCO2A1	solute carrier organic anion transporter family, member 2A1	1.86366e-08	-3.21167	75.481	23.3431
A_32_P109002	NM_005901	SMAD2	SMAD family member 2	0.00015	-3.21581	39.2818	12.592
A_23_P163336	AK000158	FLJ20151	hypothetical protein FLJ20151	1.60866e-07	-3.21683	66.7816	20.1741
A_24_P829111	AK021606	AK021606	CDNA FLJ11544 fis, clone HEMBA1002826	7.73527e-06	-3.23585	54.4359	15.435
A_23_P37623	NM_181077	GOLGA8A	golgi autoantigen, golgin subfamily a, 8A	3.35758e-06	-3.24363	103.753	29.4709
A_23_P94403	NM_000550	TYRP1	tyrosinase-related protein 1	2.77339e-06	-3.26846	1104.64	375.985
A_23_P258136	NM_015419	MXRA5	matrix-remodelling associated 5	0.00067	-3.2983	43.1843	15.0457
A_32_P118220	AK091308	NARG1	NMDA receptor regulated 1	1.21354e-06	-3.32273	49.2489	15.953
A_23_P16262	NM_004533	MYBPC2	myosin binding protein C, fast type	9e-05	-3.33685	71.1327	21.3225
A_23_P149998	NM_022129	PBLD	phenazine biosynthesis-like protein domain containing	8.19027e-08	-3.34269	52.9293	15.7879
A_23_P155463	NM_024512	LRRC2	leucine rich repeat containing 2	0.00051	-3.36313	55.9463	20.9694
A_24_P937855	CR936771	SIKE	suppressor of IKK epsilon	7e-05	-3.38767	58.5806	16.2852
A_23_P121596	NM_002704	PPBP	pro-platelet basic protein (chemokine (C-X-C motif) ligand 7)	5e-05	-3.53092	88.1268	24.9586
A_24_P655888		A_24_P655888	Unknown	2e-05	-3.56139	46.982	13.6963
A_24_P218151	NM_016352	CPA4	carboxypeptidase A4	1.86509e-07	-3.56183	59.293	17.2231
A_24_P683905	AK001829	LOC440498	Hypothetical gene supported by AK001829	1e-05	-3.59362	55.0456	16.3505
A_23_P256956	NM_005733	KIF20A	kinesin family member 20A	0	-3.59552	52.8328	15.3954
A_23_P7087	NM_052861	MGC21675	hypothetical protein MGC21675	2e-05	-3.66661	45.4584	13.2732
A_32_P187571	NM_004588	SCN2B	sodium channel, voltage-gated, type II, beta	0.00078	-3.70574	41.5903	12.8209
A_24_P937691	AL050204	AL050204	Homo sapiens, Similar to likely ortholog of yeast ARV1, clone IMAGE:4733238, mRNA	0.00011	-3.76885	41.6058	12.1096
A_24_P943283	AL831839	C1orf218	chromosome 1 open reading frame 218	2.48452e-06	-3.78544	66.6802	22.3207
A_23_P43350	NM_005511	MLANA	melan-A	7.2647e-20	-4.1272	261.213	63.8782
A_23_P77043	NM_024764	CATSPERB	cation channel, sperm-associated, beta	8e-05	-4.36989	49.3521	13.0116
A_23_P434929	NM_153223	CCDC100	coiled-coil domain containing 100	0.0003	-4.41612	49.5962	12.3561
A_32_P87491	U79293	U79293	Clone 23948 mRNA sequence	5.8362e-07	-4.59305	78.3142	17.6626
A_23_P374149	NM_015050	KIAA0082	KIAA0082	0	-4.72448	258.928	55.1197
A_24_P928872	AK027319	CYB5R1	Cytochrome b5 reductase 1	0.00056	-4.73162	48.7524	10.8885
A_32_P47616	AW994037	GPRC5A	RC3-BN0036-090200-011-f03 BN0036 Homo sapiens cDNA, mRNA sequence.	0.00057	-5.62353	54.7565	9.73703
A_24_P42569	BC030138	MED26	Mediator complex subunit 26	1.00183e-13	-6.11006	72.01	11.7108
A_32_P147696	AK090602	LOC283143	hypothetical protein LOC283143	0.00075	-6.3393	68.7554	10.8459
A_32_P198179	BQ354462	BQ354462	CM2-HT0970-131100-502-h12 HT0970 Homo sapiens cDNA, mRNA sequence.	0.00012	-6.52432	62.4738	13.4094
A_23_P78608	NM_024898	DENND1C	DENN/MADD domain containing 1C	1e-05	-6.55119	76.7922	13.5182
A_23_P330788	NM_015075	IQSEC2	IQ motif and Sec7 domain 2	0.00012	-6.75261	65.3789	10.9003
A_32_P195756		THC2438041	ALU5_HUMAN (P39192) Alu subfamily SC sequence contamination warning entry, partial (11%) [THC2438041]	0.00013	-7.12166	87.576	12.2971
A_23_P36724	NM_152441	FBXL14	F-box and leucine-rich repeat protein 14	0.00011	-7.34983	83.1547	11.3138
A_23_P325093	NM_178026	GGTL3	gamma-glutamyltransferase-like 3	5.65022e-07	-7.81332	83.4088	10.4075
A_32_P183442	BF217859	BF217859	601885412F1 NIH_MGC_57 Homo sapiens cDNA clone IMAGE:4103859 5', mRNA sequence.	2e-05	-7.96924	84.0619	10.5483
A_24_P309521	NM_000890	KCNJ5	potassium inwardly-rectifying channel, subfamily J, member 5	0.00014	-8.14482	70.6271	12.0716
(+)E1A_r60_n9				0	-8.1691	37824.1	4893.12
A_32_P89827	NR_002815	LOC374491	Homo sapiens TPTE and PTEN homologous inositol lipid phosphatase pseudogene (LOC374491) on chromosome 13.	8.62127e-07	-8.42596	147.638	18.1746
A_24_P662813	BX344068	TXNIP	Thioredoxin interacting protein	2.37697e-06	-9.78888	141.998	14.0091
A_23_P25069	BC039117	OVOS2	ovostatin 2	1.29235e-07	-10.46	148.612	14.2076
A_23_P141191	NM_024702	ZNF750	zinc finger protein 750	0.00078	-10.7271	68.3529	9.43303
A_23_P147025	NM_004794	RAB33A	RAB33A, member RAS oncogene family	7.48883e-10	-13.0086	169.244	13.0101
A_23_P102706	NM_014723	SNPH	syntaphilin	5.51629e-28	-13.1482	195.905	14.472
A_24_P11384	NM_018948	ERRFI1	ERBB receptor feedback inhibitor 1	3.79754e-12	-15.8208	171.059	10.8123
A_32_P224094	U09850	ZNF143	zinc finger protein 143	7.07075e-17	-25.0358	269.918	10.7812
