# Supplementary material for: Two conserved amino acids differentiate the biology of high‐risk and low‐risk HPV E5 proteins
Source: J Med Virol. 2022 May 14;94(9):4565–75. doi: 10.1002/jmv.27829 (PMC9283228; doi:10.1002/jmv.27829)
Supplement: Supplementary file 4 — Supporting information. [file JMV-94-4565-s003.xls]

## Sheet: E5_6b_Overlap
Sequence Code	Accession #	Primary Sequence Name	Sequence Description
A_32_P91773	AA970543	SOD2	Superoxide dismutase 2, mitochondrial
A_23_P121253	NM_003810	TNFSF10	tumor necrosis factor (ligand) superfamily, member 10
A_23_P15146	NM_001012631	IL32	interleukin 32
A_23_P118065	NM_002153	HSD17B2	hydroxysteroid (17-beta) dehydrogenase 2
A_24_P592570		THC2269145	Q9SBM1 (Q9SBM1) Hydroxyproline-rich glycoprotein DZ-HRGP precursor, partial (4%) [THC2269145]
A_24_P85775	NM_004848	C1orf38	chromosome 1 open reading frame 38
A_23_P35309	NM_014409	TAF5L	TAF5-like RNA polymerase II, p300/CBP-associated factor (PCAF)-associated factor, 65kDa
A_32_P179572	AJ001827	UBFD1	Ubiquitin family domain containing 1
A_24_P937691	AL050204	AL050204	Homo sapiens, Similar to likely ortholog of yeast ARV1, clone IMAGE:4733238, mRNA
A_32_P215143	XM_934220	LOC283970	hypothetical protein LOC283970
A_32_P77665		THC2384975	ALU7_HUMAN (P39194) Alu subfamily SQ sequence contamination warning entry, partial (6%) [THC2384975]
A_32_P173922		A_32_P173922	Unknown
A_24_P832426	BC032021	B3GALTL	beta 1,3-galactosyltransferase-like
A_23_P8123		THC2402058	Q5T974 (Q5T974) OTTHUMP00000016218 (Fragment), partial (64%) [THC2402058]
A_24_P943792	NM_001777	CD47	CD47 molecule
A_32_P112078		THC2440782	Unknown
A_23_P208706	NM_138764	BAX	BCL2-associated X protein
A_23_P17134	NM_002371	MAL	mal, T-cell differentiation protein
A_24_P879787	AK094691	LOC642826	hypothetical protein LOC642826
A_23_P434929	NM_153223	CCDC100	coiled-coil domain containing 100
A_32_P20703	AK026418	FLJ39739	FLJ39739 protein
A_23_P121051	NM_000532	PCCB	propionyl Coenzyme A carboxylase, beta polypeptide
A_32_P223918	BF858887	BF858887	RC5-FT0194-071200-023-E10 FT0194 Homo sapiens cDNA, mRNA sequence.
A_32_P319880	NM_020894	KIAA1530	KIAA1530 protein
A_23_P135990	NM_005630	SLCO2A1	solute carrier organic anion transporter family, member 2A1
A_24_P217904	AF111801	TRERF1	Transcriptional regulating factor 1
A_32_P104861	AI675560	LOC653566	Signal peptidase complex subunit 2 homolog pseudogene
A_23_P7087	NM_052861	MGC21675	hypothetical protein MGC21675
A_23_P256956	NM_005733	KIF20A	kinesin family member 20A
A_24_P683917	AK022486	FLNB	filamin B, beta (actin binding protein 278)
A_23_P330788	NM_015075	IQSEC2	IQ motif and Sec7 domain 2
A_23_P94403	NM_000550	TYRP1	tyrosinase-related protein 1
A_24_P937855	CR936771	SIKE	suppressor of IKK epsilon
A_24_P943283	AL831839	C1orf218	chromosome 1 open reading frame 218
A_23_P325093	NM_178026	GGTL3	gamma-glutamyltransferase-like 3
A_24_P829111	AK021606	AK021606	CDNA FLJ11544 fis, clone HEMBA1002826
A_32_P183442	BF217859	BF217859	601885412F1 NIH_MGC_57 Homo sapiens cDNA clone IMAGE:4103859 5', mRNA sequence.
A_24_P11384	NM_018948	ERRFI1	ERBB receptor feedback inhibitor 1
A_23_P69537	NM_006681	NMU	neuromedin U
A_24_P42569	BC030138	MED26	Mediator complex subunit 26
A_23_P118834	NM_001067	TOP2A	topoisomerase (DNA) II alpha 170kDa
A_23_P43350	NM_005511	MLANA	melan-A
A_32_P224094	U09850	ZNF143	zinc finger protein 143
A_23_P374149	NM_015050	KIAA0082	KIAA0082
A_23_P102706	NM_014723	SNPH	syntaphilin
A_32_P89827	NR_002815	LOC374491	Homo sapiens TPTE and PTEN homologous inositol lipid phosphatase pseudogene (LOC374491) on chromosome 13.
A_23_P147025	NM_004794	RAB33A	RAB33A, member RAS oncogene family

## Sheet: E5_16HA_Overlap
Sequence Code	Accession #	Primary Sequence Name	Sequence Description
A_24_P33595		THC2307600	Q9JJY6 (Q9JJY6) Beta-tubulin (Fragment), partial (46%) [THC2307600]
A_23_P121	AK024162	FLJ14100	hypothetical protein FLJ14100
A_23_P6963	NM_003341	UBE2E1	ubiquitin-conjugating enzyme E2E 1 (UBC4/5 homolog, yeast)
A_24_P772103	AK094724	PITPNC1	phosphatidylinositol transfer protein, cytoplasmic 1
A_23_P121596	NM_002704	PPBP	pro-platelet basic protein (chemokine (C-X-C motif) ligand 7)
A_24_P490911	AK023756	ACTN4	Actinin, alpha 4
A_23_P135990	NM_005630	SLCO2A1	solute carrier organic anion transporter family, member 2A1
A_23_P8123		THC2402058	Q5T974 (Q5T974) OTTHUMP00000016218 (Fragment), partial (64%) [THC2402058]
A_32_P29149	BX647987	ADH1A	Alcohol dehydrogenase 1A (class I), alpha polypeptide
A_32_P65571	BX648855	FLJ36116	CDNA clone IMAGE:5930892
A_32_P189974	AI937300	KIAA0251	wp75e09.x1 NCI_CGAP_Brn25 Homo sapiens cDNA clone IMAGE:2467624 3' similar to TR:O75276 O75276 PKD1 ;, mRNA sequence.
A_24_P879787	AK094691	LOC642826	hypothetical protein LOC642826
A_32_P187571	NM_004588	SCN2B	sodium channel, voltage-gated, type II, beta
A_23_P37623	NM_181077	GOLGA8A	golgi autoantigen, golgin subfamily a, 8A
A_24_P934135	AK092791	CTTNBP2NL	CTTNBP2 N-terminal like
A_32_P223400	AW316654	SR140	U2-associated SR140 protein
A_24_P309521	NM_000890	KCNJ5	potassium inwardly-rectifying channel, subfamily J, member 5
A_24_P943792	NM_001777	CD47	CD47 molecule
A_32_P168853	AK123481	LOC440345	hypothetical protein LOC440345
A_23_P33376	NM_002595	PCTK2	PCTAIRE protein kinase 2
A_32_P104619	AK094156	LOC727820	hypothetical protein LOC727820
A_32_P223918	BF858887	BF858887	RC5-FT0194-071200-023-E10 FT0194 Homo sapiens cDNA, mRNA sequence.
A_24_P42569	BC030138	MED26	Mediator complex subunit 26
A_24_P937691	AL050204	AL050204	Homo sapiens, Similar to likely ortholog of yeast ARV1, clone IMAGE:4733238, mRNA
A_24_P11384	NM_018948	ERRFI1	ERBB receptor feedback inhibitor 1
A_23_P325093	NM_178026	GGTL3	gamma-glutamyltransferase-like 3
A_32_P125251		THC2376063	ALU7_HUMAN (P39194) Alu subfamily SQ sequence contamination warning entry, partial (5%) [THC2376063]
A_23_P434929	NM_153223	CCDC100	coiled-coil domain containing 100
A_32_P77665		THC2384975	ALU7_HUMAN (P39194) Alu subfamily SQ sequence contamination warning entry, partial (6%) [THC2384975]
A_23_P121441	NM_014893	NLGN4Y	neuroligin 4, Y-linked
A_32_P224094	U09850	ZNF143	zinc finger protein 143
A_24_P937855	CR936771	SIKE	suppressor of IKK epsilon
A_23_P36724	NM_152441	FBXL14	F-box and leucine-rich repeat protein 14
A_23_P23611	NM_001008219	AMY1C	amylase, alpha 1C (salivary)
A_32_P195756		THC2438041	ALU5_HUMAN (P39192) Alu subfamily SC sequence contamination warning entry, partial (11%) [THC2438041]
A_24_P928872	AK027319	CYB5R1	Cytochrome b5 reductase 1
A_32_P147696	AK090602	LOC283143	hypothetical protein LOC283143
A_24_P943283	AL831839	C1orf218	chromosome 1 open reading frame 218
A_32_P87491	U79293	U79293	Clone 23948 mRNA sequence
A_24_P829111	AK021606	AK021606	CDNA FLJ11544 fis, clone HEMBA1002826
A_32_P20703	AK026418	FLJ39739	FLJ39739 protein
A_32_P198179	BQ354462	BQ354462	CM2-HT0970-131100-502-h12 HT0970 Homo sapiens cDNA, mRNA sequence.
A_24_P153456	NM_024786	ZDHHC11	zinc finger, DHHC-type containing 11
A_24_P329152	NM_012120	CD2AP	CD2-associated protein
A_23_P303718	NM_015548	DST	dystonin
A_32_P212920		THC2383838	ALU4_HUMAN (P39191) Alu subfamily SB2 sequence contamination warning entry, partial (10%) [THC2383838]
A_32_P89827	NR_002815	LOC374491	Homo sapiens TPTE and PTEN homologous inositol lipid phosphatase pseudogene (LOC374491) on chromosome 13.
A_24_P662813	BX344068	TXNIP	Thioredoxin interacting protein
A_23_P141191	NM_024702	ZNF750	zinc finger protein 750

## Sheet: 16HA_6b_Overlap
Sequence Code	Accession #	Primary Sequence Name	Sequence Description
A_23_P113952	AY227436	drug-sensitive protein 1	Homo sapiens drug-sensitive protein 1 mRNA, complete cds.
A_23_P133408	NM_000758	CSF2	colony stimulating factor 2 (granulocyte-macrophage)
A_23_P64873	NM_001920	DCN	decorin
A_23_P121253	NM_003810	TNFSF10	tumor necrosis factor (ligand) superfamily, member 10
A_23_P104188	NM_004433	ELF3	E74-like factor 3 (ets domain transcription factor, epithelial-specific )
A_23_P404606	NM_153607	C5orf41	chromosome 5 open reading frame 41
A_24_P566916	NR_002802	TncRNA	Homo sapiens trophoblast-derived noncoding RNA (TncRNA) on chromosome 11.
A_23_P86100	NM_001007255	KLHDC9	kelch domain containing 9
A_32_P28828		THC2315330	Unknown
A_32_P215304		THC2305888	Unknown
A_23_P350074	NM_153233	FLJ36445	Homo sapiens hypothetical protein FLJ36445 (FLJ36445), mRNA [NM_153233]
A_32_P78613	BQ184185	CDKN1C	Cyclin-dependent kinase inhibitor 1C (p57, Kip2)
A_23_P389250	XM_292021	LOC341346	hypothetical LOC341346
A_24_P119745	NM_212482	FN1	fibronectin 1
A_23_P64828	NM_002534	OAS1	2',5'-oligoadenylate synthetase 1, 40/46kDa
A_23_P168771	NM_020879	KIAA1505	KIAA1505 protein
A_32_P86763	NM_004613	TGM2	transglutaminase 2 (C polypeptide, protein-glutamine-gamma-glutamyltransferase)
A_32_P15128	CA444601	OAS2	2'-5'-oligoadenylate synthetase 2, 69/71kDa
A_24_P299007	AF187554	sperm antigen-36	Homo sapiens sperm antigen-36 mRNA, complete cds.
A_24_P148796	NM_020998	MST1	macrophage stimulating 1 (hepatocyte growth factor-like)
A_23_P163047	NM_001008726	WDR89	WD repeat domain 89
A_32_P220739	NM_033160	ZNF658	zinc finger protein 658
A_24_P762886	AB007954	KIAA0485	KIAA0485 protein
A_24_P416411	NM_000286	PEX12	peroxisomal biogenesis factor 12
A_23_P160200	NM_023070	ZNF643	zinc finger protein 643
A_23_P314642	NM_017666	ZNF280C	zinc finger protein 280C
A_23_P364478	NM_032182	KIAA0157	KIAA0157
A_23_P205944	NM_181739	LINS1	Homo sapiens lines homolog 1 (Drosophila) (LINS1), transcript variant 2, mRNA [NM_181739]
A_32_P181297	NR_002330	ST7OT1	Homo sapiens ST7 overlapping transcript 1 (antisense non-coding RNA) (ST7OT1) on chromosome 7.
A_32_P46817		THC2280638	RL2A_HUMAN (P46776) 60S ribosomal protein L27a, partial (24%) [THC2280638]
A_24_P342150	BC004103	GABPB2	GA binding protein transcription factor, beta subunit 2
A_23_P128060	NM_019591	ZNF26	zinc finger protein 26
A_23_P154938	NM_003325	HIRA	HIR histone cell cycle regulation defective homolog A (S. cerevisiae)
A_24_P75688		A_24_P75688	Unknown
A_23_P47885	NM_153377	LRIG3	leucine-rich repeats and immunoglobulin-like domains 3
A_24_P937691	AL050204	AL050204	Homo sapiens, Similar to likely ortholog of yeast ARV1, clone IMAGE:4733238, mRNA
A_24_P622697	XM_373298	XM_373298	PREDICTED: Homo sapiens similar to adenylate kinase 3 alpha like; adenylate kinase 6 (LOC392347), mRNA [XM_373298]
A_23_P149798	AK027209	FLJ23556	hypothetical protein FLJ23556
A_23_P44177	NM_173824	C3orf38	chromosome 3 open reading frame 38
A_32_P165477	NM_014331	SLC7A11	solute carrier family 7, (cationic amino acid transporter, y+ system) member 11
A_23_P37505	NM_130810	DYX1C1	dyslexia susceptibility 1 candidate 1
A_23_P85004	NM_007309	DIAPH2	diaphanous homolog 2 (Drosophila)
A_32_P77665		THC2384975	ALU7_HUMAN (P39194) Alu subfamily SQ sequence contamination warning entry, partial (6%) [THC2384975]
A_24_P794447	AK021552	LOC399959	hypothetical gene supported by BX647608
A_23_P382688	NM_145284	FAM122B	family with sequence similarity 122B
A_24_P55356	D87682	KIAA0241	KIAA0241
A_24_P28739	NM_018084	CCDC88A	coiled-coil domain containing 88A
A_23_P50195		A_23_P50195	Unknown
A_32_P139229	NM_213598	ZNF543	zinc finger protein 543
A_24_P367326		ENST00000332687	Unknown
A_32_P133038		THC2358845	Unknown
A_23_P80032	NM_005225	E2F1	E2F transcription factor 1
A_24_P307665	AK021848	FLJ11786	hypothetical protein FLJ11786
A_23_P8123		THC2402058	Q5T974 (Q5T974) OTTHUMP00000016218 (Fragment), partial (64%) [THC2402058]
A_24_P810084	BC033983	TTC18	Tetratricopeptide repeat domain 18
A_24_P529168	AB176707	MIRH1	microRNA host gene (non-protein coding) 1
A_24_P304581	BX248013	TRAPPC6B	trafficking protein particle complex 6B
A_32_P125416	AA846667	SRGAP2P1	SLIT-ROBO Rho GTPase activating protein 2 pseudogene 1
A_24_P402898	NM_199324	OTUD4	OTU domain containing 4
A_24_P256674	BC040474	ARHGEF10	Rho guanine nucleotide exchange factor (GEF) 10
A_24_P943792	NM_001777	CD47	CD47 molecule
A_24_P711050		A_24_P711050	Unknown
A_24_P301954	BC009492	MGC16384	hypothetical protein MGC16384
A_23_P129085	NM_145658	SPESP1	sperm equatorial segment protein 1
A_24_P226949	NM_017645	FAM29A	family with sequence similarity 29, member A
A_23_P404785	NM_014028	OSTM1	osteopetrosis associated transmembrane protein 1
A_23_P24244	AK000367	C10orf18	chromosome 10 open reading frame 18
A_24_P213710	NM_017651	AHI1	Abelson helper integration site 1
A_32_P62887	N67009	PRNP	Prion protein (p27-30) (Creutzfeldt-Jakob disease, Gerstmann-Strausler-Scheinker syndrome, fatal familial insomnia)
A_24_P268786	NM_018657	MYNN	myoneurin
A_23_P4082	NM_006584	CCT6B	chaperonin containing TCP1, subunit 6B (zeta 2)
A_32_P128974	BU929651	BU929651	AGENCOURT_10424058 NIH_MGC_79 Homo sapiens cDNA clone IMAGE:6663644 5', mRNA sequence.
A_32_P138557	AK055742	CDR2	Cerebellar degeneration-related protein 2, 62kDa
A_24_P942743	NM_003411	ZFY	zinc finger protein, Y-linked
A_32_P13795	NM_016544	RBJ	rab and DnaJ domain containing
A_23_P356598	NM_018057	SLC6A15	solute carrier family 6, member 15
A_23_P89921	NM_013256	ZNF180	zinc finger protein 180
A_23_P406889	NM_012388	PLDN	pallidin homolog (mouse)
A_24_P879787	AK094691	LOC642826	hypothetical protein LOC642826
A_23_P81017	NM_020337	ANKRD50	ankyrin repeat domain 50
A_23_P377267	AB007940	RABGAP1L	RAB GTPase activating protein 1-like
A_24_P208809	NM_004162	RAB5A	RAB5A, member RAS oncogene family
A_24_P529786	AK091744	AK091744	CDNA FLJ34425 fis, clone HHDPC2008297
A_23_P216869	NM_197977	ZNF189	zinc finger protein 189
A_23_P127663	NM_024081	PRRG4	proline rich Gla (G-carboxyglutamic acid) 4 (transmembrane)
A_24_P374586	NM_000535	PMS2	PMS2 postmeiotic segregation increased 2 (S. cerevisiae)
A_23_P35995	NM_024769	ASAM	adipocyte-specific adhesion molecule
A_24_P372012	NM_004968	ICA1	islet cell autoantigen 1, 69kDa
A_23_P156957	NM_181782	NCOA7	nuclear receptor coactivator 7
A_32_P221822	AB007976	RRP15	ribosomal RNA processing 15 homolog (S. cerevisiae)
A_23_P346421	NM_018181	ZNF532	zinc finger protein 532
A_24_P128291	NM_006524	ZNF138	zinc finger protein 138
A_23_P11160	AK022711	MAP7D3	MAP7 domain containing 3
A_24_P450870	BX112755	FLJ16542	BX112755 Soares_pregnant_uterus_NbHPU Homo sapiens cDNA clone IMAGp998D181152 ; IMAGE:484577 5', mRNA sequence.
A_24_P198820		THC2435239	Unknown
A_23_P8582	NM_032581	FAM126A	family with sequence similarity 126, member A
A_32_P161455	AL831999	AL831999	Homo sapiens mRNA; cDNA DKFZp451K063 (from clone DKFZp451K063).
A_24_P256603	BC022429	LYRM7	Lyrm7 homolog (mouse)
A_23_P215963	NM_006281	STK3	serine/threonine kinase 3 (STE20 homolog, yeast)
A_23_P432077	NM_015058	KIAA0564	KIAA0564 protein
A_23_P434929	NM_153223	CCDC100	coiled-coil domain containing 100
A_24_P160773	NM_001013728	ANKRD18B	ankyrin repeat domain 18B
A_32_P87531	BC042869	C1orf67	chromosome 1 open reading frame 67
A_32_P129894	BC016989	MEGF9	multiple EGF-like-domains 9
A_23_P44831	NM_018482	DDEF1	development and differentiation enhancing factor 1
A_24_P793228		A_24_P793228	Unknown
A_23_P205584		THC2372489	Unknown
A_23_P336728		THC2278205	Unknown
A_24_P32849	NM_001011724	LOC144983	heterogeneous nuclear ribonucleoprotein A1-like
A_23_P168761		ENST00000265220	PTPZ_HUMAN (P23471) Receptor-type tyrosine-protein phosphatase zeta precursor (R-PTP-zeta) , complete [THC2235743]
A_23_P21134	NM_004083	DDIT3	DNA-damage-inducible transcript 3
A_32_P183022	NM_001008493	ENAH	enabled homolog (Drosophila)
A_32_P205792		A_32_P205792	Unknown
A_24_P934800	AB040937	EXOD1	exonuclease domain containing 1
A_32_P83049	AF131834	AF131834	Clone 24841 mRNA sequence
A_23_P5616	NM_018151	RIF1	RAP1 interacting factor homolog (yeast)
A_24_P306063	NM_020819	FAM135A	family with sequence similarity 135, member A
A_32_P20703	AK026418	FLJ39739	FLJ39739 protein
A_23_P121051	NM_000532	PCCB	propionyl Coenzyme A carboxylase, beta polypeptide
A_32_P171253		THC2442210	Q9F8M7 (Q9F8M7) DTDP-glucose 4,6-dehydratase (Fragment), partial (11%) [THC2442210]
A_23_P363936	NM_014278	HSPA4L	heat shock 70kDa protein 4-like
A_23_P98463	NM_032811	TBRG1	transforming growth factor beta regulator 1
A_32_P25204	NM_006904	PRKDC	protein kinase, DNA-activated, catalytic polypeptide
A_32_P177750	NM_018571	ALS2CR2	amyotrophic lateral sclerosis 2 (juvenile) chromosome region, candidate 2
A_23_P25515	NM_004685	MTMR6	myotubularin related protein 6
A_32_P172755		THC2409451	Q8I727 (Q8I727) TcC31.32, partial (14%) [THC2409451]
A_24_P33652	NM_018229	C14orf108	chromosome 14 open reading frame 108
A_23_P427502	AB051436	KIAA1133	novel C3HC4 type Zinc finger (ring finger)
A_23_P372974	NM_152402	TRAM1L1	translocation associated membrane protein 1-like 1
A_24_P56894	NM_015986	CRLF3	cytokine receptor-like factor 3
A_24_P269624	BE090931	THC2375558	PM4-BT0724-310300-005-d10 BT0724 Homo sapiens cDNA, mRNA sequence.
A_23_P214111	NM_022113	KIF13A	kinesin family member 13A
A_32_P112034	AV645774	FLJ14803	Hypothetical protein FLJ14803
A_23_P82738	NM_012415	RAD54B	RAD54 homolog B (S. cerevisiae)
A_32_P171793		THC2317110	Unknown
A_32_P223918	BF858887	BF858887	RC5-FT0194-071200-023-E10 FT0194 Homo sapiens cDNA, mRNA sequence.
A_24_P131392	NM_144713	FAM82A	family with sequence similarity 82, member A
A_24_P140030	NM_003590	CUL3	cullin 3
A_24_P226355	NM_005493	RANBP9	RAN binding protein 9
A_23_P29029	NM_032910	C21orf119	chromosome 21 open reading frame 119
A_23_P103864	NM_024525	TTC13	tetratricopeptide repeat domain 13
A_23_P215778	NM_181581	DUS4L	dihydrouridine synthase 4-like (S. cerevisiae)
A_32_P71796	XM_928299	LOC643373	region containing hypothetical protein LOC153561; SMA4
A_24_P33525		A_24_P33525	Unknown
A_24_P37946	BX537394	SLC30A5	solute carrier family 30 (zinc transporter), member 5
A_32_P188193		THC2445517	Unknown
A_24_P227617	NM_145165	CHURC1	churchill domain containing 1
A_24_P921485	AA906057	RPS6KA3	oj90d07.s1 Soares_NFL_T_GBC_S1 Homo sapiens cDNA clone IMAGE:1505581 3', mRNA sequence.
A_32_P114896	NM_006601	PTGES3	prostaglandin E synthase 3 (cytosolic)
A_24_P324488		A_24_P324488	Unknown
A_23_P135990	NM_005630	SLCO2A1	solute carrier organic anion transporter family, member 2A1
A_23_P167293	NM_032547	SCOC	short coiled-coil protein
A_24_P193257		THC2437177	Unknown
A_32_P143516	NM_018121	C10orf6	chromosome 10 open reading frame 6
A_24_P238499	NM_001012716	C18orf56	chromosome 18 open reading frame 56
A_24_P514517	XM_378350	LOC400027	hypothetical gene supported by BC047417
A_24_P69379	NM_022900	CASD1	CAS1 domain containing 1
A_23_P105436	NM_002834	PTPN11	protein tyrosine phosphatase, non-receptor type 11 (Noonan syndrome 1)
A_23_P150841	NM_003440	ZNF140	zinc finger protein 140
A_23_P308073	NM_014363	SACS	spastic ataxia of Charlevoix-Saguenay (sacsin)
A_24_P64393	NM_017824	2009-03-05	membrane-associated ring finger (C3HC4) 5
A_32_P221076	NM_014827	ZC3H11A	zinc finger CCCH-type containing 11A
A_32_P165407	AK024926	DDAH1	Dimethylarginine dimethylaminohydrolase 1
A_32_P179746		THC2405620	Q6DN13 (Q6DN13) MCTP1S, partial (5%) [THC2405620]
A_23_P89073	NM_145911	ZNF23	zinc finger protein 23 (KOX 16)
A_24_P329597	NM_013438	UBQLN1	ubiquilin 1
A_23_P501538	NM_153631	HOXA3	homeobox A3
A_23_P41344	NM_001432	EREG	epiregulin
A_23_P12730	NM_015235	CSTF2T	cleavage stimulation factor, 3' pre-RNA, subunit 2, 64kDa, tau variant
A_23_P216068	NM_014109	ATAD2	ATPase family, AAA domain containing 2
A_23_P144165	NM_014648	DZIP3	DAZ interacting protein 3, zinc finger
A_24_P944222	NM_181783	TMTC3	transmembrane and tetratricopeptide repeat containing 3
A_24_P795594	AB096249	ALG9	Asparagine-linked glycosylation 9 homolog (S. cerevisiae, alpha- 1,2-mannosyltransferase)
A_32_P227110		THC2314522	Unknown
A_23_P323774	NM_001001484	PTER	phosphotriesterase related
A_24_P943017	NM_178842	LASS3	LAG1 homolog, ceramide synthase 3
A_24_P288685	NM_001560	IL13RA1	interleukin 13 receptor, alpha 1
A_23_P136817	NM_014708	KNTC1	kinetochore associated 1
A_32_P50655	BE537483	BE537483	601059026F1 NIH_MGC_10 Homo sapiens cDNA clone IMAGE:3445567 5', mRNA sequence.
A_23_P161962	AK001998	AK001998	Homo sapiens cDNA FLJ11136 fis, clone PLACE1006414.
A_32_P68533	BX648834	FLJ13305	hypothetical protein FLJ13305
A_24_P933138	AF087999	RBM4B	RNA binding motif protein 30
A_24_P42330	AK090827	AK090827	LOC440524
A_23_P217151	NM_017776	ZNF673	zinc finger protein 673
A_24_P286345	NM_020861	ZBTB2	zinc finger and BTB domain containing 2
A_23_P253524	NM_001813	CENPE	centromere protein E, 312kDa
A_24_P208452	NM_152384	BBS5	Bardet-Biedl syndrome 5
A_24_P636882		THC2337176	ALU1_HUMAN (P39188) Alu subfamily J sequence contamination warning entry, partial (30%) [THC2337176]
(+)E1A_r60_n9
A_23_P7761	NM_018356	C5orf22	chromosome 5 open reading frame 22
A_24_P216968	AK095855	NUCKS1	Nuclear casein kinase and cyclin-dependent kinase substrate 1
A_32_P199263	BC073929	LOC389831	Hypothetical gene supported by AL713796
A_23_P31945	NM_033439	IL33	interleukin 33
A_23_P360605	BC040542	KIAA0802	KIAA0802
A_32_P6172	BC036622	BC036622	CDNA clone IMAGE:5286843
A_23_P52219	NM_006459	ERLIN1	ER lipid raft associated 1
A_24_P273679	NM_006106	YAP1	Yes-associated protein 1, 65kDa
A_24_P937855	CR936771	SIKE	suppressor of IKK epsilon
A_24_P355693	NM_018367	PHCA	phytoceramidase, alkaline
A_24_P943283	AL831839	C1orf218	chromosome 1 open reading frame 218
A_32_P71032		THC2407039	Unknown
A_23_P325093	NM_178026	GGTL3	gamma-glutamyltransferase-like 3
A_23_P385246	NM_153331	KCTD6	potassium channel tetramerisation domain containing 6
A_32_P450879		THC2402213	Q8CHU4 (Q8CHU4) Pi16 protein (Fragment), partial (5%) [THC2402213]
A_23_P250385	NM_005322	HIST1H1B	histone cluster 1, H1b
A_23_P255714	NM_025103	IFT74	intraflagellar transport 74 homolog (Chlamydomonas)
A_32_P197524	NM_032025	EIF2A	eukaryotic translation initiation factor 2A, 65kDa
A_23_P218731	NM_005111	CRYZL1	Homo sapiens crystallin, zeta (quinone reductase)-like 1 (CRYZL1), mRNA.
A_32_P159176		THC2450500	Unknown
A_24_P286412	NM_014478	RCP9	calcitonin gene-related peptide-receptor component protein
A_24_P829111	AK021606	AK021606	CDNA FLJ11544 fis, clone HEMBA1002826
A_24_P11384	NM_018948	ERRFI1	ERBB receptor feedback inhibitor 1
A_23_P93792	NM_000535	PMS2	PMS2 postmeiotic segregation increased 2 (S. cerevisiae)
A_23_P387184	BC020940	NHSL1	NHS-like 1
A_32_P80231	BM676180	EFEMP1	EGF-containing fibulin-like extracellular matrix protein 1
A_32_P12562	BX648855	FLJ36116	CDNA clone IMAGE:5930892
A_23_P146361	NM_007171	POMT1	protein-O-mannosyltransferase 1
A_23_P106391	NM_020147	THAP10	THAP domain containing 10
A_32_P42684	NM_014331	SLC7A11	solute carrier family 7, (cationic amino acid transporter, y+ system) member 11
A_32_P76156	NM_152682	RWDD4A	RWD domain containing 4A
A_23_P3552	BC009198	LOC730092	RRN3 RNA polymerase I transcription factor homolog (S. cerevisiae) pseudogene
A_24_P42569	BC030138	MED26	Mediator complex subunit 26
A_32_P48086	BC015434	BC015434	Homo sapiens, clone IMAGE:4414697, mRNA
A_24_P699737	AK022339	SARS	Seryl-tRNA synthetase
A_24_P928439	AA922599	ELP3	Elongation protein 3 homolog (S. cerevisiae)
A_24_P917612	BC009627	WIBG	within bgcn homolog (Drosophila)
A_23_P31721	NM_001951	E2F5	E2F transcription factor 5, p130-binding
A_24_P356015	NM_004094	EIF2S1	eukaryotic translation initiation factor 2, subunit 1 alpha, 35kDa
A_32_P326819	NM_007043	KRR1	KRR1, small subunit (SSU) processome component, homolog (yeast)
A_32_P13719	NM_007235	XPOT	exportin, tRNA (nuclear export receptor for tRNAs)
A_32_P224094	U09850	ZNF143	zinc finger protein 143
A_23_P303671	NM_001393	ECM2	extracellular matrix protein 2, female organ and adipocyte specific
A_24_P652609	AK054645	LOC389722	similar to cell recognition molecule CASPR3
A_32_P89827	NR_002815	LOC374491	Homo sapiens TPTE and PTEN homologous inositol lipid phosphatase pseudogene (LOC374491) on chromosome 13.
A_23_P364504	AK094353	FAM132B	family with sequence similarity 132, member B
